# Supplementary material for: The Up-Regulation of Ribosomal Proteins Further Regulates Protein Expression Profile in Female Schistosoma japonicum after Pairing
Source: PLoS One. 2015 Jun 12;10(6):e0129626. doi: 10.1371/journal.pone.0129626 (PMC4466501; doi:10.1371/journal.pone.0129626)
Supplement: S1 Table — (XLSX) [file pone.0129626.s001.xlsx]

## Sheet: 18DSIvs18SSI
Table S1. Differentially expressed ribosomal genes between 18DSI and 18SSI
Gene	18SSI	18DSI	log2 Ratio(18DSI/18SSI)	P-Value	FDR	blast nr
Sjc_0044550|Sjp_0044550|SJC_S000372.72428	461	1366	1.56785	5.70354e-104	1.59813e-101	gi|226476262|emb|CAX77982.1|/5.82984e-56/Ribosomal protein L24 [Schistosoma japonicum]
Sjc_0115700|Sjp_0115700|SJC_S008559.17301	84	238	1.50387	2.16422e-18	8.02136e-17	gi|256081892|ref|XP_002577201.1|/1.50027e-86/60S ribosomal protein L24 [Schistosoma mansoni]
Sjc_0076970|Sjp_0076970|SJC_S001294.148751	154	416	1.43427	5.25538e-29	3.01754e-27	gi|226467235|emb|CAX76098.1|/1.13848e-139/39S ribosomal protein L18, mitochondrial precursor [Schistosoma japonicum]
Sjc_0019470|Sjp_0019470|SJC_S000102.5942	436	1091	1.32394	4.09466e-65	6.99588e-63	gi|226476062|emb|CAX72121.1|/2.35819e-64/ribosomal protein S14 [Schistosoma japonicum]
Sjc_0069940|Sjp_0069940|SJC_S000965.122083	188	433	1.20459	2.20464e-23	1.01602e-21	gi|226482690|emb|CAX73944.1|/1.39308e-77/Mitochondrial ribosomal protein S23 [Schistosoma japonicum]
Sjc_0039930|Sjp_0039930|SJC_S000305.41069	885	1787	1.01455	1.39879e-69	2.57856e-67	gi|226482852|emb|CAX79393.1|/9.40886e-74/ribosomal protein S3 [Schistosoma japonicum]
Sjc_0033930|Sjp_0033930|SJC_S000230.122639	264	102	-1.3715	8.15668e-18	2.94523e-16	gi|226470972|emb|CAX76919.1|/1.46476e-34/Ribosomal protein S25 [Schistosoma japonicum]
Sjc_0043960|Sjp_0043960|SJC_S000363.342801	120	54	-1.15155	4.5206e-07	6.72331e-06	gi|226469284|emb|CAX70121.1|/2.38887e-161/39S ribosomal protein L15, mitochondrial precursor [Schistosoma japonicum]
Sjc_0024040|Sjp_0024040|SJC_S000138.319957	2127	1027	-1.04961	4.77784e-87	1.1541e-84	gi|226474526|emb|CAX71749.1|/4.27116e-71/small subunit ribosomal protein S30e [Schistosoma japonicum]
Gene	Gene ID
18SSI	Normalized expression level of genes in sample "18SSI"
18DSI	Normalized expression level of genes in sample "18DSI"
log2 Ratio(18DSI/18SSI)	log2(multiples of differentially expressed)
P-Value	P-value from difference test
blast nr	result of blast against nr
FDR	The false discovery rate.It determines the P-value (corresponding to the P-value in differential gene expression detection). The value of FDR is required to be less than 0.05.
