# Supplementary material for: The Up-Regulation of Ribosomal Proteins Further Regulates Protein Expression Profile in Female Schistosoma japonicum after Pairing
Source: PLoS One. 2015 Jun 12;10(6):e0129626. doi: 10.1371/journal.pone.0129626 (PMC4466501; doi:10.1371/journal.pone.0129626)
Supplement: S2 Table — (XLSX) [file pone.0129626.s002.xlsx]

## Sheet: 23DSIvs18DSI
Table S2. Differentially expressed ribosomal genes between 18DSI and 23DSI
Gene	18DSI	23DSI	log2 Ratio(23DSI/18DSI)	P-Value	FDR	blast nr
Sjc_0000880|Sjp_0000880|SJC_S000001.1265306	2755	54300	4.56498	0	0	gi|226480918|emb|CAX78924.1|/3.5237e-28/Ribosomal protein LP1 [Schistosoma japonicum]
Sjc_0066600|Sjp_0066600|SJC_S000839.242218	12871	39427	1.8792	0	0	gi|226477808|emb|CAX72575.1|/2.81661e-54/ribosomal protein L30 [Schistosoma japonicum]
Sjc_0024040|Sjp_0024040|SJC_S000138.319957	1027	20208	4.56253	0	0	gi|226474526|emb|CAX71749.1|/4.27116e-71/small subunit ribosomal protein S30e [Schistosoma japonicum]
Sjc_0019470|Sjp_0019470|SJC_S000102.5942	1091	18104	4.31675	0	0	gi|226476062|emb|CAX72121.1|/2.35819e-64/ribosomal protein S14 [Schistosoma japonicum]
Sjc_0013100|Sjp_0013100|SJC_S000057.367410	1576	16152	3.6215	0	0	gi|226473722|emb|CAX71546.1|/1.06483e-24/small subunit ribosomal protein S27e [Schistosoma japonicum]
Sjc_0066500|Sjp_0066500|SJC_S000837.212969	4225	14147	2.00761	0	0	gi|226475302|emb|CAX71939.1|/3.31945e-63/small subunit ribosomal protein S20e [Schistosoma japonicum]
Sjc_0037240|Sjp_0037240|SJC_S000265.223783	3496	11898	2.03107	0	0	gi|60687582|gb|AAX30124.1|/1.0875e-29/ribosomal protein S29 [Schistosoma japonicum]
Sjc_0069130|Sjp_0069130|SJC_S000939.25088	4364	11561	1.66969	0	0	gi|226475180|emb|CAX71884.1|/5.1395e-71/ribosomal protein L21 [Schistosoma japonicum]
Sjc_0006150|Sjp_0006150|SJC_S000019.502683	3066	10338	2.01767	0	0	gi|257215788|emb|CAX83046.1|/4.73071e-139/60S ribosomal protein L8 [Schistosoma japonicum]
Sjc_0009310|Sjp_0009310|SJC_S000031.859578	1807	9747	2.69551	0	0	gi|226478448|emb|CAX78482.1|/3.46982e-91/putative ribosomal protein L18a [Schistosoma japonicum]
Sjc_0014990|Sjp_0014990|SJC_S000068.308377	1863	6642	2.09813	0	0	gi|60687580|gb|AAX30123.1|/5.48219e-42/ribosomal protein L37 [Schistosoma japonicum]
Sjc_0039930|Sjp_0039930|SJC_S000305.41069	1787	5325	1.83937	0	0	gi|226482852|emb|CAX79393.1|/9.40886e-74/ribosomal protein S3 [Schistosoma japonicum]
Sjc_0077210|Sjp_0077210|SJC_S001300.4532	1727	5220	1.85991	0	0	gi|74900190|sp|Q5DAA3.1|RS3A_SCHJA/5.59206e-130/RecName: Full=40S ribosomal protein S3a
Sjc_0011460|Sjp_0011460|SJC_S000045.439314	747	5182	3.05841	0	0	gi|226473716|emb|CAX71543.1|/5.80564e-68/ribosomal protein L27 [Schistosoma japonicum]
Sjc_0044550|Sjp_0044550|SJC_S000372.72428	1366	5178	2.18656	0	0	gi|226476262|emb|CAX77982.1|/5.82984e-56/Ribosomal protein L24 [Schistosoma japonicum]
Sjc_0080800|Sjp_0080800|SJC_S001559.110371	1292	3711	1.78633	0	0	gi|29841077|gb|AAP06090.1|/1.0379e-135/similar to NM_058275 probable 60S ribosomal protein L7 in Caenorhabditis elegans [Schistosoma japonicum]
Sjc_0044770|Sjp_0044770|SJC_S000379.21600	693	3036	2.39541	0	0	gi|226474948|emb|CAX77721.1|/1.34851e-74/putative 60S ribosomal protein L23a [Schistosoma japonicum]
Sjc_0075950|Sjp_0075950|SJC_S001243.77896	1160	2895	1.58356	3.62656e-245	1.45217e-243	gi|29841451|gb|AAP06483.1|/3.70409e-88/similar to NM_057813 ribosomal protein L9 in Ictalurus punctatus [Schistosoma japonicum]
Sjc_0033930|Sjp_0033930|SJC_S000230.122639	102	2747	5.01562	0	0	gi|226470972|emb|CAX76919.1|/1.46476e-34/Ribosomal protein S25 [Schistosoma japonicum]
Sjc_0116450|Sjp_0116450|SJC_S008781.5132	869	2200	1.60416	2.40694e-190	8.14762e-189	gi|226478728|emb|CAX72859.1|/9.8039e-39/ribosomal protein L19 [Schistosoma japonicum]
Sjc_0069870|Sjp_0069870|SJC_S000964.53736	267	1648	2.88985	3.80364e-301	1.66523e-299	gi|29841098|gb|AAP06111.1|/2.72469e-81/similar to GenBank Accession Number AB049644 mitochondrial ribosomal protein L20 (L20mt) in Homo sapiens [Schistosoma japonicum]
Sjc_0100910|Sjp_0100910|SJC_S003821.9626	46	677	4.14276	1.2945e-171	4.16713e-170	gi|257215790|emb|CAX83047.1|/4.70148e-37/ribosomal protein, large P2 [Schistosoma japonicum]
Sjc_0018120|Sjp_0018120|SJC_S000088.269899	3412	608	-2.22433	0	0	gi|226489394|emb|CAX75841.1|/1.27333e-22/Ribosomal protein L11 [Schistosoma japonicum]
Sjc_0058830|Sjp_0058830|SJC_S000644.13080	22	311	4.08572	6.4794e-79	1.3508e-77	gi|74900189|sp|Q5DA90.1|RSSA_SCHJA/1.77655e-150/RecName: Full=40S ribosomal protein SA
Sjc_0032430|Sjp_0032430|SJC_S000211.175165	17	194	3.77831	5.8042e-47	8.72224e-46	gi|226475604|emb|CAX77851.1|/5.45289e-66/ribosomal protein L26 [Schistosoma japonicum]
Sjc_0037580|Sjp_0037580|SJC_S000270.196	220	49	-1.90273	6.90558e-21	5.88947e-20	gi|256053029|ref|XP_002570014.1|/3.71286e-67/ribosomal protein L5 [Schistosoma mansoni]
Sjc_0076970|Sjp_0076970|SJC_S001294.148751	416	46	-2.91326	5.82812e-62	1.05727e-60	gi|226467235|emb|CAX76098.1|/1.13848e-139/39S ribosomal protein L18, mitochondrial precursor [Schistosoma japonicum]
Sjc_0074190|Sjp_0074190|SJC_S001150.178815	170	20	-2.82275	2.05178e-25	2.02617e-24	gi|226483329|emb|CAX73965.1|/5.0442e-82/39S ribosomal protein L46, mitochondrial precursor [Schistosoma japonicum]
Sjc_0117810|Sjp_0117810|SJC_S009859.26	120	18	-2.4734	4.48844e-16	3.08645e-15	gi|226469252|emb|CAX70105.1|/6.528e-35/putative 39S ribosomal protein L19, mitochondrial precursor [Schistosoma japonicum]
Sjc_0039180|Sjp_0039180|SJC_S000293.164847	148	16	-2.94392	3.24056e-23	3.01855e-22	gi|256070669|ref|XP_002571665.1|/7.24112e-123/50S ribosomal protein L1 [Schistosoma mansoni]
Gene	Gene ID
23DSI	Normalized expression level of genes in sample "23DSI"
18DSI	Normalized expression level of genes in sample "18DSI"
log2 Ratio(23DSI/18DSI)	log2(multiples of differentially expressed)
P-Value	P-value from difference test
blast nr	result of blast against nr
FDR	The false discovery rate.It determines the P-value (corresponding to the P-value in differential gene expression detection). The value of FDR is required to be less than 0.05.
