# Supplementary material for: The Up-Regulation of Ribosomal Proteins Further Regulates Protein Expression Profile in Female Schistosoma japonicum after Pairing
Source: PLoS One. 2015 Jun 12;10(6):e0129626. doi: 10.1371/journal.pone.0129626 (PMC4466501; doi:10.1371/journal.pone.0129626)
Supplement: S3 Table — (XLSX) [file pone.0129626.s003.xlsx]

## Sheet: Sheet1
Table S3. Differentially expressed ribosomal genes between 18SSI and 23SSI
Gene	18SSI	23SSI	log2 Ratio(23SSI/18SSI)	P-Value	FDR	blast nr
Sjc_0086580|Sjp_0086580|SJC_S001886.17517	5	23	2.52989	4.79e-05	0.000321577	gi|256087832|ref|XP_002580067.1|/4.64073e-37/60S ribosomal protein L19 [Schistosoma mansoni]
Sjc_0063050|Sjp_0063050|SJC_S000746.50075	68	156	1.5313	1.85e-14	3.72e-13	gi|257206626|emb|CAX82941.1|/1.66581e-68/Mitochondrial 28S ribosomal protein S2 [Schistosoma japonicum]
Sjc_0037730|Sjp_0037730|SJC_S000270.309404	61	102	1.07477	2.69e-06	2.25e-05	gi|226467764|emb|CAX69758.1|/0/Mitochondrial 28S ribosomal protein S29 [Schistosoma japonicum]
Sjc_0116450|Sjp_0116450|SJC_S008781.5132	658	1047	1.00346	7.24e-46	5.36e-44	gi|226478728|emb|CAX72859.1|/9.8039e-39/ribosomal protein L19 [Schistosoma japonicum]
Sjc_0037600|Sjp_0037600|SJC_S000270.29733	2851	815	-1.4732	1.19e-170	3.49e-168	gi|226477280|emb|CAX78293.1|/1.37739e-162/putative ribosomal protein L5 [Schistosoma japonicum]
Sjc_0066600|Sjp_0066600|SJC_S000839.242218	17507	5238	-1.40746	0	0	gi|226477808|emb|CAX72575.1|/2.81661e-54/ribosomal protein L30 [Schistosoma japonicum]
Sjc_0006150|Sjp_0006150|SJC_S000019.502683	4046	1233	-1.38095	2.52e-219	2.12e-216	gi|257215788|emb|CAX83046.1|/4.73071e-139/60S ribosomal protein L8 [Schistosoma japonicum]
Sjc_0080830|Sjp_0080830|SJC_S001560.29625	133	46	-1.19852	3.24e-07	3.13e-06	gi|256066193|ref|XP_002570493.1|/4.22681e-93/ribosomal protein related [Schistosoma mansoni]
Sjc_0102800|Sjp_0102800|SJC_S004069.45429	4116	1516	-1.10756	8.32e-159	2e-156	gi|226473856|emb|CAX77374.1|/1.2281e-71/ribosomal protein L10a [Schistosoma japonicum]
Gene	Gene ID
23SSI	Normalized expression level of genes in sample "23SSI"
18SSI	Normalized expression level of genes in sample "18SSI"
log2 Ratio(23SSI/18SSI)	log2(multiples of differentially expressed)
P-Value	P-value from difference test
blast nr	result of blast against nr
FDR	The false discovery rate.It determines the P-value (corresponding to the P-value in differential gene expression detection). The value of FDR is required to be less than 0.05.
