# Supplementary material for: The Up-Regulation of Ribosomal Proteins Further Regulates Protein Expression Profile in Female Schistosoma japonicum after Pairing
Source: PLoS One. 2015 Jun 12;10(6):e0129626. doi: 10.1371/journal.pone.0129626 (PMC4466501; doi:10.1371/journal.pone.0129626)
Supplement: S4 Table — (XLSX) [file pone.0129626.s004.xlsx]

## Sheet: Sheet1
Table S4. Differentially expressed ribosomal genes between 23SSI and 23DSI
Gene	23SSI	23DSI	log2 Ratio(23DSI/23SSI)	P-Value	FDR	blast nr
Sjc_0000880|Sjp_0000880|SJC_S000001.1265306	1569	54300	5.04454	0	0	gi|226480918|emb|CAX78924.1|/3.5237e-28/Ribosomal protein LP1 [Schistosoma japonicum]
Sjc_0066600|Sjp_0066600|SJC_S000839.242218	5238	39427	2.8436	0	0	gi|226477808|emb|CAX72575.1|/2.81661e-54/ribosomal protein L30 [Schistosoma japonicum]
Sjc_0024040|Sjp_0024040|SJC_S000138.319957	1923	20208	3.32498	0	0	gi|226474526|emb|CAX71749.1|/4.27116e-71/small subunit ribosomal protein S30e [Schistosoma japonicum]
Sjc_0019470|Sjp_0019470|SJC_S000102.5942	490	18104	5.13887	0	0	gi|226476062|emb|CAX72121.1|/2.35819e-64/ribosomal protein S14 [Schistosoma japonicum]
Sjc_0013100|Sjp_0013100|SJC_S000057.367410	1769	16152	3.12222	0	0	gi|226473722|emb|CAX71546.1|/1.06483e-24/small subunit ribosomal protein S27e [Schistosoma japonicum]
Sjc_0070710|Sjp_0070710|SJC_S000983.72365	5867	14530	1.23984	0	0	gi|226475894|emb|CAX72037.1|/1.92699e-63/40S ribosomal protein S17 [Schistosoma japonicum]
Sjc_0066500|Sjp_0066500|SJC_S000837.212969	2486	14147	2.4401	0	0	gi|226475302|emb|CAX71939.1|/3.31945e-63/small subunit ribosomal protein S20e [Schistosoma japonicum]
Sjc_0037240|Sjp_0037240|SJC_S000265.223783	2980	11898	1.92882	0	0	gi|60687582|gb|AAX30124.1|/1.0875e-29/ribosomal protein S29 [Schistosoma japonicum]
Sjc_0069130|Sjp_0069130|SJC_S000939.25088	2838	11561	1.95782	0	0	gi|226475180|emb|CAX71884.1|/5.1395e-71/ribosomal protein L21 [Schistosoma japonicum]
Sjc_0006150|Sjp_0006150|SJC_S000019.502683	1233	10338	2.99923	0	0	gi|257215788|emb|CAX83046.1|/4.73071e-139/60S ribosomal protein L8 [Schistosoma japonicum]
Sjc_0009310|Sjp_0009310|SJC_S000031.859578	1259	9747	2.88417	0	0	gi|226478448|emb|CAX78482.1|/3.46982e-91/putative ribosomal protein L18a [Schistosoma japonicum]
Sjc_0014990|Sjp_0014990|SJC_S000068.308377	1435	6642	2.14208	0	0	gi|60687580|gb|AAX30123.1|/5.48219e-42/ribosomal protein L37 [Schistosoma japonicum]
Sjc_0102800|Sjp_0102800|SJC_S004069.45429	1516	5510	1.79328	0	0	gi|226473856|emb|CAX77374.1|/1.2281e-71/ribosomal protein L10a [Schistosoma japonicum]
Sjc_0039930|Sjp_0039930|SJC_S000305.41069	883	5325	2.52381	0	0	gi|226482852|emb|CAX79393.1|/9.40886e-74/ribosomal protein S3 [Schistosoma japonicum]
Sjc_0077210|Sjp_0077210|SJC_S001300.4532	1740	5220	1.51645	0	0	gi|74900190|sp|Q5DAA3.1|RS3A_SCHJA/5.59206e-130/RecName: Full=40S ribosomal protein S3a
Sjc_0011460|Sjp_0011460|SJC_S000045.439314	892	5182	2.4699	0	0	gi|226473716|emb|CAX71543.1|/5.80564e-68/ribosomal protein L27 [Schistosoma japonicum]
Sjc_0044550|Sjp_0044550|SJC_S000372.72428	565	5178	3.12762	0	0	gi|226476262|emb|CAX77982.1|/5.82984e-56/Ribosomal protein L24 [Schistosoma japonicum]
Sjc_0080800|Sjp_0080800|SJC_S001559.110371	966	3711	1.87323	0	0	gi|29841077|gb|AAP06090.1|/1.0379e-135/similar to NM_058275 probable 60S ribosomal protein L7 in Caenorhabditis elegans [Schistosoma japonicum]
Sjc_0037600|Sjp_0037600|SJC_S000270.29733	815	3343	1.96777	0	0	gi|226477280|emb|CAX78293.1|/1.37739e-162/putative ribosomal protein L5 [Schistosoma japonicum]
Sjc_0044770|Sjp_0044770|SJC_S000379.21600	647	3036	2.16186	0	0	gi|226474948|emb|CAX77721.1|/1.34851e-74/putative 60S ribosomal protein L23a [Schistosoma japonicum]
Sjc_0075950|Sjp_0075950|SJC_S001243.77896	848	2895	1.70292	1.49534e-238	5.8366e-237	gi|29841451|gb|AAP06483.1|/3.70409e-88/similar to NM_057813 ribosomal protein L9 in Ictalurus punctatus [Schistosoma japonicum]
Sjc_0033930|Sjp_0033930|SJC_S000230.122639	239	2747	3.45426	0	0	gi|226470972|emb|CAX76919.1|/1.46476e-34/Ribosomal protein S25 [Schistosoma japonicum]
Sjc_0116450|Sjp_0116450|SJC_S008781.5132	1047	2200	1.00271	1.85699e-81	3.65929e-80	gi|226478728|emb|CAX72859.1|/9.8039e-39/ribosomal protein L19 [Schistosoma japonicum]
Sjc_0069870|Sjp_0069870|SJC_S000964.53736	117	1648	3.74775	0	0	gi|29841098|gb|AAP06111.1|/2.72469e-81/similar to GenBank Accession Number AB049644 mitochondrial ribosomal protein L20 (L20mt) in Homo sapiens [Schistosoma japonicum]
Sjc_0018120|Sjp_0018120|SJC_S000088.269899	1907	608	-1.71765	7.16622e-169	2.14951e-167	gi|226489394|emb|CAX75841.1|/1.27333e-22/Ribosomal protein L11 [Schistosoma japonicum]
Sjc_0037580|Sjp_0037580|SJC_S000270.196	307	49	-2.71621	9.6958e-50	1.31195e-48	gi|256053029|ref|XP_002570014.1|/3.71286e-67/ribosomal protein L5 [Schistosoma mansoni]
Sjc_0043960|Sjp_0043960|SJC_S000363.342801	140	41	-1.84026	4.1325e-15	2.30007e-14	gi|226469284|emb|CAX70121.1|/2.38887e-161/39S ribosomal protein L15, mitochondrial precursor [Schistosoma japonicum]
Sjc_0074190|Sjp_0074190|SJC_S001150.178815	134	20	-2.81218	2.32278e-23	1.81792e-22	gi|226483329|emb|CAX73965.1|/5.0442e-82/39S ribosomal protein L46, mitochondrial precursor [Schistosoma japonicum]
Gene	Gene ID
23DSI	Normalized expression level of genes in sample "23DSI"
23SSI	Normalized expression level of genes in sample "23SSI"
log2 Ratio(23DSI/23SSI)	log2(multiples of differentially expressed)
P-Value	P-value from difference test
blast nr	result of blast against nr
FDR	The false discovery rate.It determines the P-value (corresponding to the P-value in differential gene expression detection). The value of FDR is required to be less than 0.05.
