# Supplementary material for: The Up-Regulation of Ribosomal Proteins Further Regulates Protein Expression Profile in Female Schistosoma japonicum after Pairing
Source: PLoS One. 2015 Jun 12;10(6):e0129626. doi: 10.1371/journal.pone.0129626 (PMC4466501; doi:10.1371/journal.pone.0129626)
Supplement: S5 Table — (XLSX) [file pone.0129626.s005.xlsx]

## Sheet: 23DSIvs23SSI
Table S5. Differentially expressed proteins between 23DSI and 23SSI based on iTRAQ analys
N	Unused	Total	%Cov(95)	Accession	Name	Peptides(95%)	23DSI:23SSI	PVal 23DSI:23SSI
5	60.04	60.04	45.11	tr|C1LFZ8|C1LFZ8_SCHJA	Arginine kinase OS=Schistosoma japonicum PE=2 SV=1	34	0.161436	0
2	83.37	83.37	50.69	sp|Q05870|MYSP_SCHJA	Paramyosin OS=Schistosoma japonicum PE=2 SV=2	62	0.0549541	0
16	44.63	44.68	24.13	tr|C1LE79|C1LE79_SCHJA	Calcium ATPase at 60A OS=Schistosoma japonicum GN=Ca-P60A PE=2 SV=1	31	0.0981748	1.9984e-15
1	86.08	86.08	39.86	tr|Q5C296|Q5C296_SCHJA	SJCHGC01885 protein (Fragment) OS=Schistosoma japonicum PE=2 SV=2	71	0.192309	6.77702e-11
4	61.3	61.3	34.66	tr|C7TZG8|C7TZG8_SCHJA	Myosin heavy chain (Fragment) OS=Schistosoma japonicum GN=Mhc PE=2 SV=1	43	0.255859	2.79293e-09
3	74.86	76.29	45.2	tr|Q5D947|Q5D947_SCHJA	SJCHGC00820 protein OS=Schistosoma japonicum PE=2 SV=1	73	1.92309	3.10473e-09
26	36.4	38.02	46.72	tr|O45034|O45034_SCHJA	Calreticulin OS=Schistosoma japonicum GN=calr PE=2 SV=1	24	3.7325	2.51719e-08
12	47.58	47.58	66.12	tr|Q1HDV2|Q1HDV2_SCHJA	Fructose-bisphosphate aldolase OS=Schistosoma japonicum PE=2 SV=1	40	0.133045	4.83573e-08
7	52.19	52.19	66.59	tr|C1LT13|C1LT13_SCHJA	Phosphoglycerate kinase OS=Schistosoma japonicum GN=PGK1 PE=2 SV=1	38	0.331131	3.42592e-07
86	22.29	22.48	37.45	sp|Q5DAA3|RS3A_SCHJA	40S ribosomal protein S3a OS=Schistosoma japonicum GN=SJCHGC01275 PE=2 SV=1	10	2.77971	6.26995e-07
30	34.41	37.07	27.09	tr|C1L566|C1L566_SCHJA	Phosphorylase OS=Schistosoma japonicum PE=2 SV=1	24	0.258226	9.09458e-07
14	45.94	52.87	35.26	tr|Q5DGD4|Q5DGD4_SCHJA	SJCHGC06677 protein OS=Schistosoma japonicum PE=2 SV=1	30	1.90546	9.76989e-07
18	41.4	41.63	31.74	tr|Q5DE07|Q5DE07_SCHJA	SJCHGC09326 protein OS=Schistosoma japonicum PE=2 SV=1	24	0.436516	2.8794e-06
10	49.88	49.88	42.13	tr|B3GUU7|B3GUU7_SCHJA	Putative uncharacterized protein OS=Schistosoma japonicum PE=2 SV=1	39	2.37684	3.09392e-06
72	24.45	24.45	44.75	tr|Q5C0T6|Q5C0T6_SCHJA	SJCHGC02883 protein (Fragment) OS=Schistosoma japonicum PE=2 SV=2	16	0.255859	4.89173e-06
117	19.86	22.2	23.73	tr|Q5DEG2|Q5DEG2_SCHJA	Putative ribosomal protein L4 OS=Schistosoma japonicum PE=2 SV=1	14	4.87529	6.36984e-06
139	18.11	18.11	40.84	tr|Q03528|Q03528_SCHJA	22.6kd tegumental associated antigen OS=Schistosoma japonicum PE=2 SV=1	12	0.157036	9.78165e-06
44	30.2	32.43	29.09	tr|C7TZI5|C7TZI5_SCHJA	Protein VHS3 (Viable in a HAL3 SIT4 background protein 3) (Fragment) OS=Schistosoma japonicum PE=2 SV=1	19	3.56451	9.9103e-06
315	12	12.19	31.21	tr|O96409|O96409_SCHJA	Ferritin-1 heavy chain OS=Schistosoma japonicum PE=2 SV=1	13	39.8107	1.03798e-05
15	45.14	45.14	48.17	tr|C1LWQ6|C1LWQ6_SCHJA	Elongation factor 1-alpha OS=Schistosoma japonicum GN=eef1a2-prov PE=2 SV=1	39	2.10863	1.38616e-05
22	37.94	39.81	51.38	tr|Q5DDV5|Q5DDV5_SCHJA	Enolase OS=Schistosoma japonicum PE=2 SV=1	37	0.37325	1.41314e-05
31	34.22	34.36	39.29	tr|Q5DCD8|Q5DCD8_SCHJA	Eukaryotic initiation factor 4A OS=Schistosoma japonicum GN=eIF-4A PE=2 SV=1	18	2.91072	1.65237e-05
38	32.56	34.7	39.15	tr|B3W657|B3W657_SCHJA	Putative uncharacterized protein OS=Schistosoma japonicum PE=2 SV=1	26	2.77971	2.13138e-05
154	17.33	17.34	27.39	tr|C1L7Z3|C1L7Z3_SCHJA	Enhancer of zeste homolog 1 (ENX-2) OS=Schistosoma japonicum PE=2 SV=1	9	3.80189	2.72502e-05
62	25.39	25.39	56.09	tr|C1LC25|C1LC25_SCHJA	Ribosomal protein S3 OS=Schistosoma japonicum PE=2 SV=1	13	3.69828	4.00906e-05
151	17.59	17.72	29.63	tr|C1L5B9|C1L5B9_SCHJA	Protein FAM82B OS=Schistosoma japonicum PE=2 SV=1	10	0.229087	4.04051e-05
168	16.6	16.77	44.44	tr|Q5DB55|Q5DB55_SCHJA	Myosin regulatory light chain 2, smooth muscle minor isoform (G1) OS=Schistosoma japonicum PE=2 SV=1	17	0.20893	4.88134e-05
36	32.69	34.77	31.97	tr|C1LI13|C1LI13_SCHJA	T-complex protein 1 subunit delta OS=Schistosoma japonicum PE=2 SV=1	23	4.13048	5.74785e-05
52	28.94	30.14	38.23	tr|Q5DDI7|Q5DDI7_SCHJA	Gelsolin OS=Schistosoma japonicum GN=Gsn PE=2 SV=1	21	0.337287	7.53072e-05
95	21.7	21.7	30.79	tr|Q5DGA9|Q5DGA9_SCHJA	SJCHGC00665 protein OS=Schistosoma japonicum GN=TnT PE=2 SV=1	18	0.231207	9.38044e-05
42	30.42	30.82	38.99	tr|Q5DI18|Q5DI18_SCHJA	SJCHGC02266 protein OS=Schistosoma japonicum PE=2 SV=1	21	0.416869	0.000130316
148	17.74	17.96	18.46	tr|Q5C826|Q5C826_SCHJA	SJCHGC06653 protein (Fragment) OS=Schistosoma japonicum PE=2 SV=2	11	3.04789	0.000153425
23	37.14	38.44	56.97	tr|C1LD46|C1LD46_SCHJA	Glyceraldehyde 3-phosphate dehydrogenase OS=Schistosoma japonicum PE=2 SV=1	39	0.283139	0.000164422
274	12.89	12.91	22.27	tr|Q5BWA0|Q5BWA0_SCHJA	SJCHGC05635 protein (Fragment) OS=Schistosoma japonicum PE=2 SV=2	9	0.197697	0.000177448
391	10.16	10.26	22.27	tr|Q5DDI4|Q5DDI4_SCHJA	SJCHGC02704 protein OS=Schistosoma japonicum PE=2 SV=1	7	0.037325	0.000186903
97	21.61	22.14	36.8	tr|B3GUV6|B3GUV6_SCHJA	Phosphoglycerate mutase OS=Schistosoma japonicum GN=gpmA PE=2 SV=1	15	0.301995	0.000228683
75	24.18	24.79	24.48	tr|C1LFJ1|C1LFJ1_SCHJA	Elongation FacTor OS=Schistosoma japonicum GN=eft-2 PE=2 SV=1	17	2.70396	0.000276645
243	13.88	14.01	29.86	tr|Q86E46|Q86E46_SCHJA	Large subunit ribosomal protein L10e OS=Schistosoma japonicum GN=Qm PE=2 SV=1	8	3.37287	0.000288527
250	13.62	14.23	33.18	tr|Q5DFE0|Q5DFE0_SCHJA	40S ribosomal protein S8 OS=Schistosoma japonicum GN=rps8-prov PE=2 SV=1	9	2.70396	0.000290413
498	8.31	8.67	9.023	tr|Q5DCT5|Q5DCT5_SCHJA	SJCHGC09440 protein OS=Schistosoma japonicum PE=2 SV=1	4	0.21677	0.000402534
69	24.76	26.11	25.58	tr|C1LFF8|C1LFF8_SCHJA	Succinate-Coenzyme A ligase, ADP-forming, beta subunit OS=Schistosoma japonicum GN=Sucla2 PE=2 SV=1	14	0.353183	0.000448592
11	48.1	48.34	30.34	tr|O96071|O96071_SCHJA	Calpain OS=Schistosoma japonicum PE=2 SV=1	25	0.487529	0.000549514
76	24.06	24.31	25.09	tr|Q5DEM7|Q5DEM7_SCHJA	SJCHGC00848 protein OS=Schistosoma japonicum PE=2 SV=1	13	2.48886	0.000631207
199	15.33	15.33	23.06	tr|C1L4M3|C1L4M3_SCHJA	Gelsolin OS=Schistosoma japonicum GN=Gsn PE=2 SV=1	8	0.135519	0.000694033
80	23.44	23.49	22.77	tr|Q5BXP5|Q5BXP5_SCHJA	SJCHGC05927 protein (Fragment) OS=Schistosoma japonicum PE=2 SV=2	13	0.47863	0.000698802
67	25.08	25.94	30	tr|Q5D8S4|Q5D8S4_SCHJA	Citrate synthase OS=Schistosoma japonicum PE=2 SV=1	16	0.343558	0.000700943
146	17.88	18.06	37.3	tr|Q86ER7|Q86ER7_SCHJA	Triosephosphate isomerase OS=Schistosoma japonicum PE=2 SV=1	18	0.319154	0.000716105
88	22.17	22.17	51.28	tr|Q5DDH3|Q5DDH3_SCHJA	DM9 domain-containing protein OS=Schistosoma japonicum PE=2 SV=1	19	0.383707	0.000950935
193	15.55	15.89	23.56	tr|Q5DFC1|Q5DFC1_SCHJA	SJCHGC01743 protein OS=Schistosoma japonicum PE=2 SV=1	8	3.76704	0.000965571
96	21.64	21.76	25.99	tr|C1LMQ3|C1LMQ3_SCHJA	Uncharacterized protein OS=Schistosoma japonicum PE=2 SV=1	14	2.77971	0.00102125
157	17.12	17.23	9.494	tr|C1LED7|C1LED7_SCHJA	6-phosphofructokinase OS=Schistosoma japonicum GN=Pfk PE=2 SV=1	9	0.296483	0.00107752
170	16.47	16.55	21.17	tr|Q5DFX8|Q5DFX8_SCHJA	SJCHGC01355 protein OS=Schistosoma japonicum PE=2 SV=1	9	0.416869	0.00109199
39	31.96	33.05	25.26	tr|O76214|O76214_SCHJA	Calcium-binding protein Sj66 OS=Schistosoma japonicum PE=2 SV=1	20	2.03236	0.0011824
189	15.64	15.64	20.37	tr|C1LLT4|C1LLT4_SCHJA	Nucleolar protein 5 OS=Schistosoma japonicum PE=2 SV=1	9	2.33346	0.00130991
326	11.69	11.69	22.78	tr|C1LBJ6|C1LBJ6_SCHJA	60S ribosomal protein L8 OS=Schistosoma japonicum PE=2 SV=1	6	4.7863	0.0013755
137	18.25	18.25	46.71	tr|Q5DAC4|Q5DAC4_SCHJA	Ribosomal protein S18 OS=Schistosoma japonicum GN=rps18 PE=2 SV=1	14	3.46737	0.00141443
25	36.55	36.55	39.67	tr|C1L502|C1L502_SCHJA	ER calcistorin OS=Schistosoma japonicum GN=ECaSt PE=2 SV=1	24	1.78649	0.00154832
207	15.03	16.48	25.18	tr|Q5MB10|Q5MB10_SCHJA	SJCHGC06829 protein OS=Schistosoma japonicum GN=SDISP PE=2 SV=1	10	0.263027	0.00156936
111	20.36	20.42	50	tr|C1LMV1|C1LMV1_SCHJA	Myophilin OS=Schistosoma japonicum PE=2 SV=1	17	0.283139	0.00159968
396	10.1	10.1	13.95	tr|Q5DD04|Q5DD04_SCHJA	S-adenosylmethionine synthase OS=Schistosoma japonicum PE=2 SV=1	7	31.9154	0.00166709
240	14.07	16.25	25.09	tr|Q5DH60|Q5DH60_SCHJA	SJCHGC00605 protein OS=Schistosoma japonicum PE=2 SV=1	9	0.235505	0.00169366
241	14.02	15.59	14.13	tr|C1LFZ6|C1LFZ6_SCHJA	Serine hydroxymethyltransferase OS=Schistosoma japonicum GN=shmt1-prov PE=2 SV=1	9	3.83707	0.00189918
247	13.69	14.93	22.75	tr|Q86F28|Q86F28_SCHJA	BAR,domain-containing protein OS=Schistosoma japonicum PE=2 SV=1	8	0.387258	0.00229471
138	18.2	18.72	20.84	tr|C1L3U2|C1L3U2_SCHJA	GPI-anchored membrane protein 1 OS=Schistosoma japonicum PE=2 SV=1	15	2.46604	0.00239103
70	24.64	25.58	36.33	tr|Q5DFR4|Q5DFR4_SCHJA	ATP:ADP antiporter OS=Schistosoma japonicum PE=2 SV=1	16	0.401791	0.00247619
116	19.91	20.28	13.94	tr|C7TY00|C7TY00_SCHJA	DNA-binding SAP,domain-containing protein OS=Schistosoma japonicum PE=2 SV=1	10	2.37684	0.0024961
135	18.28	18.43	22.08	tr|C1LGD4|C1LGD4_SCHJA	Ubiquinol-cytochrome-c reductase complex core protein 2, mitochondrial OS=Schistosoma japonicum PE=2 SV=1	11	0.322107	0.00260048
184	15.84	16.23	15.86	tr|C1L4U7|C1L4U7_SCHJA	Carboxypeptidase C OS=Schistosoma japonicum PE=2 SV=1	8	3.98107	0.00267266
765	5.68	5.7	6.685	tr|Q5BVN7|Q5BVN7_SCHJA	SJCHGC06583 protein (Fragment) OS=Schistosoma japonicum PE=2 SV=2	3	49.2039	0.00286989
37	32.63	33.28	39.35	tr|C1L5C5|C1L5C5_SCHJA	Putative aminopeptidase W07G4.4 OS=Schistosoma japonicum PE=2 SV=1	29	1.88799	0.00297058
276	12.8	14.79	29.39	tr|C1LS90|C1LS90_SCHJA	40S ribosomal protein SA OS=Schistosoma japonicum GN=sta PE=2 SV=1	10	3.04789	0.00320848
383	10.3	10.3	10.92	tr|C1L3R1|C1L3R1_SCHJA	Synaptotagmin II OS=Schistosoma japonicum GN=Syt2 PE=2 SV=1	6	0.328095	0.0032636
124	19.18	19.24	34.47	tr|Q5DAN9|Q5DAN9_SCHJA	SJCHGC01663 protein OS=Schistosoma japonicum PE=2 SV=1	12	0.251189	0.00334254
903	4.6	4.62	3.03	tr|C1LDQ6|C1LDQ6_SCHJA	Stress protein DDR48 (DNA damage-responsive protein 48) OS=Schistosoma japonicum PE=2 SV=1	2	89.5365	0.00334517
595	6.99	9.15	4.585	tr|C1LHH2|C1LHH2_SCHJA	Zinc finger, C2H2-type domain-containing protein OS=Schistosoma japonicum PE=2 SV=1	5	1.47231	0.00352942
503	8.22	11.73	30.43	tr|Q75UG3|Q75UG3_SCHJA	Thioredoxin peroxidase-1 OS=Schistosoma japonicum GN=SjTPx-1 PE=2 SV=1	9	0.301995	0.00358842
195	15.48	15.84	14.95	tr|C7TZS5|C7TZS5_SCHJA	Lysine--tRNA ligase (Fragment) OS=Schistosoma japonicum GN=KARS PE=2 SV=1	7	2.93765	0.00377763
414	9.96	10.65	17.19	tr|Q5DDC3|Q5DDC3_SCHJA	SJCHGC00516 protein OS=Schistosoma japonicum PE=2 SV=1	6	0.328095	0.00390044
392	10.15	10.88	9.486	tr|C1LHY5|C1LHY5_SCHJA	Syntaxin-binding protein 1 OS=Schistosoma japonicum PE=2 SV=1	5	0.152757	0.00402053
106	20.64	20.71	21.75	tr|C1LDJ6|C1LDJ6_SCHJA	Legumain OS=Schistosoma japonicum GN=Lgmn PE=2 SV=1	11	2.70396	0.00426807
177	16.1	16.1	21.03	tr|Q5BXM9|Q5BXM9_SCHJA	SJCHGC06039 protein (Fragment) OS=Schistosoma japonicum PE=2 SV=2	9	0.293765	0.00428711
300	12.19	13.17	6.234	tr|C1L504|C1L504_SCHJA	Rab GTPase-binding effector protein 1 OS=Schistosoma japonicum PE=2 SV=1	5	2.75423	0.00454833
217	14.7	16.78	30.52	tr|Q5D8J4|Q5D8J4_SCHJA	Peptidyl-prolyl cis-trans isomerase OS=Schistosoma japonicum PE=2 SV=1	10	2.44343	0.00455099
297	12.28	13.62	10.78	tr|Q5DF74|Q5DF74_SCHJA	SJCHGC06456 protein OS=Schistosoma japonicum PE=2 SV=1	6	2.42103	0.00456209
586	7.1	7.13	23.27	tr|Q5DDJ0|Q5DDJ0_SCHJA	Ribosomal protein S10 OS=Schistosoma japonicum GN=rps10-prov PE=2 SV=1	4	2.44343	0.00477467
56	27.63	27.63	32.26	tr|Q5DAM7|Q5DAM7_SCHJA	Pyruvate kinase OS=Schistosoma japonicum PE=2 SV=1	18	0.539511	0.00506221
277	12.8	13.74	38.41	tr|Q5DAT2|Q5DAT2_SCHJA	Ribosomal protein S16 OS=Schistosoma japonicum GN=RPS16 PE=2 SV=1	8	2.37684	0.00537974
267	13.05	13.35	21.15	tr|C1LN92|C1LN92_SCHJA	Small subunit ribosomal protein S2e OS=Schistosoma japonicum PE=2 SV=1	7	3.0761	0.00544704
188	15.68	15.68	19.35	tr|Q5DBS1|Q5DBS1_SCHJA	SJCHGC07012 protein OS=Schistosoma japonicum PE=2 SV=1	11	0.47863	0.00547159
119	19.72	19.77	21.63	tr|C1L900|C1L900_SCHJA	Putative Stress-induced-phosphoprotein 1 OS=Schistosoma japonicum GN=STI1 PE=2 SV=1	10	1.77011	0.00553543
110	20.46	21.31	25	tr|Q5C1F5|Q5C1F5_SCHJA	SJCHGC07050 protein (Fragment) OS=Schistosoma japonicum PE=2 SV=2	10	1.64437	0.00558005
654	6.2	6.2	19.19	tr|Q5BXZ9|Q5BXZ9_SCHJA	SJCHGC07092 protein (Fragment) OS=Schistosoma japonicum PE=2 SV=2	3	0.111686	0.00586804
163	16.68	17.21	54.35	tr|Q5DC05|Q5DC05_SCHJA	SJCHGC05973 protein OS=Schistosoma japonicum PE=2 SV=1	11	0.349945	0.00592879
859	4.92	5.6	24.69	tr|Q5BS50|Q5BS50_SCHJA	SJCHGC06220 protein (Fragment) OS=Schistosoma japonicum PE=2 SV=2	4	0.105682	0.00594075
223	14.55	16.75	20.32	tr|Q5BYW1|Q5BYW1_SCHJA	SJCHGC05984 protein (Fragment) OS=Schistosoma japonicum PE=2 SV=2	10	1.92309	0.00614145
77	23.73	23.77	15.35	tr|C1LGT2|C1LGT2_SCHJA	Glucan (1,4-alpha-), branching enzyme 1 OS=Schistosoma japonicum GN=GBE1 PE=2 SV=1	12	0.613762	0.00618639
228	14.39	14.39	32.35	tr|C1LAC6|C1LAC6_SCHJA	60S ribosomal protein L13 OS=Schistosoma japonicum PE=2 SV=1	8	3.10456	0.00632544
347	11.08	11.09	16.01	tr|C1LIR8|C1LIR8_SCHJA	Aspartate aminotransferase OS=Schistosoma japonicum GN=GOT1 PE=2 SV=1	5	2.26987	0.00657185
129	18.73	18.74	32.48	tr|Q5DD54|Q5DD54_SCHJA	Guanine nucleotide-binding protein subunit beta 2-like 1 OS=Schistosoma japonicum GN=RACK PE=2 SV=1	12	2.31206	0.00667853
306	12.07	12.67	15.18	tr|Q5C1E9|Q5C1E9_SCHJA	SJCHGC09040 protein (Fragment) OS=Schistosoma japonicum PE=2 SV=2	6	2.88403	0.0067462
161	16.96	17.34	37.9	tr|Q86EQ6|Q86EQ6_SCHJA	Clone ZZD1530 mRNA sequence OS=Schistosoma japonicum PE=2 SV=1	11	1.97697	0.00683412
165	16.65	16.77	19.95	tr|Q86EV4|Q86EV4_SCHJA	Clone ZZD1379 mRNA sequence. (Fragment) OS=Schistosoma japonicum PE=2 SV=1	9	2.55859	0.00691767
178	16.08	16.72	25	tr|Q5DHI5|Q5DHI5_SCHJA	Annexin OS=Schistosoma japonicum GN=ISA PE=2 SV=1	10	0.380189	0.00696417
302	12.14	12.34	16.25	tr|C1L5J3|C1L5J3_SCHJA	Tropomodulin OS=Schistosoma japonicum PE=2 SV=1	8	0.316228	0.00704561
209	14.98	15.3	28.2	tr|Q5C7Z7|Q5C7Z7_SCHJA	SJCHGC06198 protein (Fragment) OS=Schistosoma japonicum PE=2 SV=2	8	0.214783	0.0072079
49	29.5	29.5	26.41	tr|Q5DI56|Q5DI56_SCHJA	SJCHGC09287 protein OS=Schistosoma japonicum PE=2 SV=1	25	0.444631	0.00745894
350	11.04	11.05	18.79	tr|C1LGP4|C1LGP4_SCHJA	ATP synthase, subunit b OS=Schistosoma japonicum GN=ATPsyn-b PE=2 SV=1	5	0.30761	0.00749124
190	15.6	17.38	31.85	tr|C1LMN4|C1LMN4_SCHJA	Cytochrome b-c1 complex subunit Rieske, mitochondrial OS=Schistosoma japonicum GN=uqcrfs1 PE=2 SV=1	10	0.394457	0.00767757
351	11	11	28.05	tr|Q5DA65|Q5DA65_SCHJA	SJCHGC06584 protein OS=Schistosoma japonicum PE=2 SV=1	6	2.70396	0.00776909
159	17.1	17.1	22.48	tr|Q5DI11|Q5DI11_SCHJA	SJCHGC06780 protein OS=Schistosoma japonicum PE=2 SV=1	14	0.267917	0.00785406
342	11.26	11.31	14.95	tr|Q7JNB4|Q7JNB4_SCHJA	Aspartic protease (Fragment) OS=Schistosoma japonicum PE=2 SV=1	10	3.80189	0.00797378
28	35.36	36.3	15.27	tr|C1L4Y2|C1L4Y2_SCHJA	Heterogeneous nuclear ribonucleoprotein U-like protein 1 OS=Schistosoma japonicum PE=2 SV=1	26	1.80302	0.00827642
265	13.13	13.35	14.82	tr|Q5BYU8|Q5BYU8_SCHJA	SJCHGC09055 protein (Fragment) OS=Schistosoma japonicum PE=2 SV=2	6	3.16228	0.00848928
234	14.28	15.47	15.31	tr|C1LEI6|C1LEI6_SCHJA	Uncharacterized protein OS=Schistosoma japonicum PE=2 SV=1	8	0.387258	0.00855287
83	23.04	23.47	14.84	tr|Q5DA36|Q5DA36_SCHJA	SJCHGC06322 protein OS=Schistosoma japonicum PE=2 SV=1	14	1.69044	0.00857868
341	11.31	11.41	20.16	tr|C1LSC8|C1LSC8_SCHJA	Large subunit ribosomal protein L7e OS=Schistosoma japonicum PE=2 SV=1	7	4.16869	0.0090529
847	5.02	5.04	16.44	tr|Q5DB08|Q5DB08_SCHJA	Ribosomal protein S11 OS=Schistosoma japonicum GN=RPS11 PE=2 SV=1	3	6.13762	0.00948838
502	8.25	8.25	18.42	tr|Q5BY80|Q5BY80_SCHJA	SJCHGC05000 protein (Fragment) OS=Schistosoma japonicum PE=2 SV=2	4	2.35505	0.0094994
65	25.26	25.68	63.64	tr|Q5D925|Q5D925_SCHJA	SJCHGC09142 protein OS=Schistosoma japonicum PE=2 SV=1	17	0.619441	0.00958566
359	10.8	11.72	21.05	tr|Q86DY7|Q86DY7_SCHJA	40S ribosomal protein S6 OS=Schistosoma japonicum PE=2 SV=2	5	4.40555	0.00998454
239	14.1	14.27	34.74	tr|Q5D907|Q5D907_SCHJA	SJCHGC02224 protein OS=Schistosoma japonicum PE=2 SV=1	15	0.331131	0.0103872
415	9.9	12.26	14.7	tr|Q5DAD8|Q5DAD8_SCHJA	Phosphate carrier protein, mitochondrial OS=Schistosoma japonicum PE=2 SV=1	6	0.288403	0.0104722
428	9.56	9.57	9.113	tr|C7TY45|C7TY45_SCHJA	Thioredoxin domain-containing protein 4 OS=Schistosoma japonicum PE=2 SV=1	4	2.26987	0.0104906
32	34.05	34.38	28.6	tr|C1LIN3|C1LIN3_SCHJA	Chaperonin containing TCP1, subunit 7 (Eta) OS=Schistosoma japonicum PE=2 SV=1	21	1.33045	0.0105682
470	8.72	8.72	11.84	tr|Q5DA16|Q5DA16_SCHJA	SJCHGC09092 protein OS=Schistosoma japonicum PE=2 SV=1	7	3.10456	0.0107868
59	26.76	26.91	15.07	tr|C1LF61|C1LF61_SCHJA	NEM-sensitive fusion protein 2 OS=Schistosoma japonicum GN=Nsf2 PE=2 SV=1	14	0.564937	0.0110433
307	12.07	12.16	22.32	tr|C7TY75|C7TY75_SCHJA	Glycerol-3-phosphate dehydrogenase, mitochondrial OS=Schistosoma japonicum PE=2 SV=1	6	0.387258	0.0127339
29	34.8	34.95	47.39	tr|C1LL13|C1LL13_SCHJA	ATP synthase subunit beta OS=Schistosoma japonicum GN=ATP5B PE=2 SV=1	33	0.549541	0.0128765
329	11.58	11.97	20.42	tr|Q5DG99|Q5DG99_SCHJA	SJCHGC02901 protein OS=Schistosoma japonicum PE=2 SV=1	6	0.420727	0.0131026
1183	3.54	3.54	4.706	tr|C7TZI4|C7TZI4_SCHJA	Stress protein DDR48 (DNA damage-responsive protein 48) (Fragment) OS=Schistosoma japonicum PE=2 SV=1	2	14.5881	0.0133856
232	14.3	14.45	17.86	tr|C1LKY0|C1LKY0_SCHJA	NADH dehydrogenase (Ubiquinone) flavoprotein 1 OS=Schistosoma japonicum PE=2 SV=1	8	0.474242	0.0136274
412	10	10	35.38	tr|Q5DH03|Q5DH03_SCHJA	Ribosomal protein S15Aa OS=Schistosoma japonicum GN=RpS15Aa PE=2 SV=1	5	8.24138	0.0137669
176	16.13	17.75	25.6	tr|C7TYV8|C7TYV8_SCHJA	Protein tyrosine phosphatase, non-receptor type 11 OS=Schistosoma japonicum GN=PTPN11 PE=2 SV=1	9	1.88799	0.0138435
140	18.01	22.15	22.89	tr|Q5DC56|Q5DC56_SCHJA	SJCHGC06283 protein OS=Schistosoma japonicum PE=2 SV=1	11	1.90546	0.0138489
1340	2.53	2.55	7.547	tr|Q86DW9|Q86DW9_SCHJA	Clone ZZZ469 mRNA sequence OS=Schistosoma japonicum PE=4 SV=1	1	0.122462	0.0140655
73	24.35	24.36	34.12	tr|Q5C3Z6|Q5C3Z6_SCHJA	SJCHGC06202 protein (Fragment) OS=Schistosoma japonicum PE=2 SV=2	20	0.501187	0.0144731
955	4.24	4.24	8.837	tr|F6LHS8|F6LHS8_SCHJA	CD63 antigen OS=Schistosoma japonicum PE=2 SV=1	2	0.253513	0.0153633
358	10.81	10.96	23.53	tr|Q5DB16|Q5DB16_SCHJA	SJCHGC05537 protein OS=Schistosoma japonicum PE=2 SV=1	7	0.359749	0.0156823
429	9.52	9.64	16.77	tr|C1L418|C1L418_SCHJA	Hypotherical protein OS=Schistosoma japonicum PE=2 SV=1	6	3.25087	0.0161939
167	16.62	17.39	52.43	tr|Q5DET3|Q5DET3_SCHJA	Histone H4 OS=Schistosoma japonicum PE=3 SV=1	13	2.35505	0.0162192
478	8.57	12	8.8	tr|C1LEA3|C1LEA3_SCHJA	Epidermal growth factor receptor pathway substrate 8 OS=Schistosoma japonicum PE=2 SV=1	6	0.299226	0.016617
494	8.34	8.48	26.49	tr|Q5D9B3|Q5D9B3_SCHJA	Putative ribosomal protein S13 OS=Schistosoma japonicum PE=2 SV=1	4	3.04789	0.0167612
330	11.57	13.21	12.31	tr|C1L5W9|C1L5W9_SCHJA	RNA-binding protein 39 OS=Schistosoma japonicum PE=2 SV=1	7	3.16228	0.0169447
197	15.35	15.79	16.34	tr|C1LNT1|C1LNT1_SCHJA	Estrogen-regulated protein EP45 OS=Schistosoma japonicum PE=2 SV=1	7	0.277971	0.017012
508	8.12	8.4	16	tr|Q5C2A1|Q5C2A1_SCHJA	SJCHGC04425 protein (Fragment) OS=Schistosoma japonicum PE=2 SV=2	6	0.369828	0.0175082
635	6.39	6.46	22.22	tr|Q5DAR3|Q5DAR3_SCHJA	Ribosomal protein L11 OS=Schistosoma japonicum GN=RpL11 PE=2 SV=1	5	4.36516	0.0176576
432	9.47	9.55	9.863	tr|C1L7I0|C1L7I0_SCHJA	Uncharacterized protein OS=Schistosoma japonicum PE=2 SV=1	4	2.48886	0.0181156
284	12.54	12.55	25.1	tr|C1LNE9|C1LNE9_SCHJA	Hypotherical protein OS=Schistosoma japonicum PE=2 SV=1	7	2.77971	0.0182122
113	20.19	21.07	22.36	tr|C1LI70|C1LI70_SCHJA	Putative Mitochondrial processing peptidase beta subunit, mitochondrial OS=Schistosoma japonicum PE=2 SV=1	12	0.452898	0.0187937
68	25.03	25.03	27.99	tr|Q5DCA9|Q5DCA9_SCHJA	SJCHGC06227 protein OS=Schistosoma japonicum PE=2 SV=1	13	1.57036	0.0188564
74	24.3	24.36	34.02	tr|Q5D9T1|Q5D9T1_SCHJA	Malate dehydrogenase OS=Schistosoma japonicum GN=Mor1 PE=2 SV=1	16	0.474242	0.0193271
125	19.12	19.26	21.31	tr|Q5C1G7|Q5C1G7_SCHJA	SJCHGC05226 protein (Fragment) OS=Schistosoma japonicum PE=2 SV=2	11	0.529663	0.019393
158	17.1	20.15	13.84	tr|C1LJ92|C1LJ92_SCHJA	Eukaryotic translation initiation factor 3 subunit B OS=Schistosoma japonicum PE=2 SV=1	11	1.85353	0.0195657
399	10.07	13.7	25.24	tr|C1L8B8|C1L8B8_SCHJA	Myosin alkali light chain 1 OS=Schistosoma japonicum GN=Mlc1 PE=2 SV=1	10	0.194089	0.0203153
575	7.24	7.29	11.83	tr|Q5BZ16|Q5BZ16_SCHJA	SJCHGC08790 protein (Fragment) OS=Schistosoma japonicum PE=2 SV=2	3	0.310456	0.0204732
408	10	10.19	45.04	tr|Q86EV2|Q86EV2_SCHJA	SJCHGC00717 protein OS=Schistosoma japonicum PE=2 SV=1	5	0.452898	0.0207739
644	6.3	6.3	17.61	tr|Q5D941|Q5D941_SCHJA	Ribosomal protein S19a OS=Schistosoma japonicum GN=RpS19a PE=2 SV=1	3	1.23595	0.0212204
442	9.27	11.04	13.14	tr|D2JWR5|D2JWR5_SCHJA	cAMP-dependent protein kinase catalytic subunit OS=Schistosoma japonicum PE=2 SV=1	6	0.380189	0.0213291
630	6.41	63.19	32.67	tr|O96398|O96398_SCHJA	Myosin (Fragment) OS=Schistosoma japonicum PE=2 SV=1	47	0.224906	0.0214158
50	29.31	29.46	46.21	tr|Q5DEH8|Q5DEH8_SCHJA	SJCHGC00683 protein OS=Schistosoma japonicum PE=2 SV=1	16	1.52757	0.021513
466	8.76	9.75	16.1	tr|Q5C0Z0|Q5C0Z0_SCHJA	SJCHGC04347 protein (Fragment) OS=Schistosoma japonicum PE=2 SV=2	4	0.30761	0.0222322
327	11.68	12.05	11.93	tr|Q86EQ8|Q86EQ8_SCHJA	Clone ZZD1527 mRNA sequence OS=Schistosoma japonicum PE=2 SV=1	6	0.660694	0.0224252
777	5.62	5.62	17.93	tr|C1LAQ9|C1LAQ9_SCHJA	Superoxide dismutase [Cu-Zn] OS=Schistosoma japonicum GN=EC-SOD PE=2 SV=1	4	51.9996	0.0224907
784	5.57	5.7	18.38	tr|Q86F65|Q86F65_SCHJA	Clone ZZD1072 mRNA sequence OS=Schistosoma japonicum PE=2 SV=1	5	3.34195	0.0232653
389	10.2	12.28	15.54	tr|C1LGC6|C1LGC6_SCHJA	Isocitrate dehydrogenase (NAD+) OS=Schistosoma japonicum PE=2 SV=1	6	0.383707	0.0233198
100	21.33	21.57	20.24	tr|Q86E04|Q86E04_SCHJA	Clone ZZZ368 mRNA sequence OS=Schistosoma japonicum PE=2 SV=1	10	1.52757	0.0235227
57	27.26	28.12	27.19	tr|Q5DA59|Q5DA59_SCHJA	SJCHGC01783 protein OS=Schistosoma japonicum PE=2 SV=1	16	0.544503	0.024365
222	14.6	14.63	25.59	tr|Q5DCF1|Q5DCF1_SCHJA	SJCHGC02563 protein OS=Schistosoma japonicum PE=2 SV=1	10	0.416869	0.0244998
60	25.91	26.03	44.88	tr|B5B7R6|B5B7R6_SCHJA	Putative uncharacterized protein OS=Schistosoma japonicum PE=2 SV=1	24	0.660694	0.024714
656	6.18	6.28	14.71	tr|C1LA30|C1LA30_SCHJA	Ribosomal protein L15 OS=Schistosoma japonicum PE=2 SV=1	3	8.55067	0.0248139
460	9	9	44.74	tr|Q5DBQ1|Q5DBQ1_SCHJA	NADH:ubiquinone oxidoreductase subunit B14.5a,domain-containing protein OS=Schistosoma japonicum PE=4 SV=1	5	0.401791	0.0259199
153	17.39	17.57	20.58	tr|Q5DD35|Q5DD35_SCHJA	SJCHGC09241 protein OS=Schistosoma japonicum PE=2 SV=1	9	0.510505	0.0259838
1383	2.36	2.43	5.078	tr|C1LIK7|C1LIK7_SCHJA	Protein FAM79A OS=Schistosoma japonicum PE=2 SV=1	2	0.263027	0.0267223
325	11.69	11.72	11.89	tr|C1L551|C1L551_SCHJA	DnaJ (Hsp40) homolog, subfamily C, member 3 OS=Schistosoma japonicum GN=DNAJC3 PE=2 SV=1	6	1.78649	0.0268904
185	15.84	15.91	20.67	tr|Q86F47|Q86F47_SCHJA	Clone ZZD112 mRNA sequence OS=Schistosoma japonicum PE=2 SV=1	9	1.78649	0.026989
123	19.28	21.01	22.12	tr|Q5DFE8|Q5DFE8_SCHJA	SJCHGC05888 protein OS=Schistosoma japonicum PE=2 SV=1	13	1.78649	0.0270118
33	33.49	33.65	39.1	tr|C1LFP4|C1LFP4_SCHJA	Putative aldehyde dehydrogenase 1B1 OS=Schistosoma japonicum PE=2 SV=1	22	1.41906	0.0277487
331	11.51	12.93	13.98	tr|Q5C5J3|Q5C5J3_SCHJA	SJCHGC06333 protein (Fragment) OS=Schistosoma japonicum PE=2 SV=2	8	0.457088	0.0277783
551	7.63	7.81	9.254	tr|Q3KZ44|Q3KZ44_SCHJA	SJCHGC09365 protein OS=Schistosoma japonicum PE=2 SV=2	4	3.87258	0.0279138
235	14.28	14.95	17.91	tr|Q5DCR4|Q5DCR4_SCHJA	RuvB-like protein 2 OS=Schistosoma japonicum GN=ruvbl2-prov PE=2 SV=1	7	2.03236	0.0283823
224	14.55	14.64	19.32	tr|C1LIA5|C1LIA5_SCHJA	Dihydrolipoyl dehydrogenase OS=Schistosoma japonicum GN=dldh PE=2 SV=1	8	0.409261	0.0284429
114	20.13	20.32	11.83	tr|C1LIX7|C1LIX7_SCHJA	Loss of heterozygosity 11 chromosomal region 2 gene A protein homolog OS=Schistosoma japonicum PE=2 SV=1	9	1.64437	0.0284839
395	10.1	10.11	11.53	tr|Q5DFD6|Q5DFD6_SCHJA	SJCHGC06332 protein OS=Schistosoma japonicum PE=2 SV=1	7	2.96483	0.0285702
210	14.9	15.14	26.15	tr|Q540A3|Q540A3_SCHJA	Clone ZZD245 mRNA sequence OS=Schistosoma japonicum PE=1 SV=1	10	1.64437	0.029637
943	4.29	4.49	6.928	tr|C1L621|C1L621_SCHJA	Histone acetyltransferase OS=Schistosoma japonicum PE=2 SV=1	4	1.38038	0.0300186
35	33.05	33.48	60.63	tr|B3GUU0|B3GUU0_SCHJA	Tyrosine 3-monooxygenase/tryptophan 5-monooxygenase activation protein, beta polypeptide OS=Schistosoma japonicum GN=ywhab-prov PE=2 SV=1	28	0.648634	0.0303365
370	10.53	10.53	36.32	tr|Q5DHK2|Q5DHK2_SCHJA	SJCHGC02374 protein OS=Schistosoma japonicum PE=2 SV=1	7	0.231207	0.0305914
343	11.2	11.69	19.32	tr|Q86EC4|Q86EC4_SCHJA	Clone ZZD547 mRNA sequence OS=Schistosoma japonicum PE=2 SV=1	7	1.80302	0.0309907
48	29.65	29.65	42.26	tr|C1LR28|C1LR28_SCHJA	Heterogeneous nuclear ribonucleoprotein K OS=Schistosoma japonicum GN=hnRNP-K PE=2 SV=1	35	1.18032	0.0315677
475	8.61	9.42	20.31	tr|C1LT62|C1LT62_SCHJA	Putative 40S ribosomal protein S9 OS=Schistosoma japonicum PE=2 SV=1	5	4.05509	0.0320155
554	7.59	8.03	7.948	tr|Q5C3H5|Q5C3H5_SCHJA	SJCHGC02149 protein (Fragment) OS=Schistosoma japonicum PE=2 SV=2	5	0.398107	0.0320888
629	6.42	7.95	13.31	tr|Q5C7Y0|Q5C7Y0_SCHJA	SJCHGC09066 protein (Fragment) OS=Schistosoma japonicum PE=2 SV=2	5	0.343558	0.0326901
400	10.07	10.26	19.11	tr|C1LIE7|C1LIE7_SCHJA	Pyruvate dehydrogenase E1 component, beta subunit OS=Schistosoma japonicum PE=2 SV=1	7	0.452898	0.032861
934	4.36	4.56	15.15	tr|Q5DBB2|Q5DBB2_SCHJA	Calycin-like domain-containing protein OS=Schistosoma japonicum PE=2 SV=1	2	0.131826	0.0339155
732	5.97	7.1	5.461	tr|Q5DAP9|Q5DAP9_SCHJA	Importin subunit alpha OS=Schistosoma japonicum PE=2 SV=1	4	6.66807	0.0342965
288	12.47	12.47	28.86	tr|Q5C1V0|Q5C1V0_SCHJA	SJCHGC07757 protein (Fragment) OS=Schistosoma japonicum PE=2 SV=2	8	0.444631	0.0344425
269	13.01	13.64	27.76	tr|C1LUB0|C1LUB0_SCHJA	Putative ribosomal protein L5 OS=Schistosoma japonicum PE=2 SV=1	11	3.46737	0.0351208
180	16.01	17.51	22.49	tr|Q5BR36|Q5BR36_SCHJA	SJCHGC09702 protein (Fragment) OS=Schistosoma japonicum PE=2 SV=3	14	0.283139	0.0369598
236	14.26	14.4	34.7	tr|Q5DFC5|Q5DFC5_SCHJA	SJCHGC06267 protein OS=Schistosoma japonicum PE=2 SV=1	8	0.501187	0.0371186
1952	1.26	1.26	2.715	tr|C7TY87|C7TY87_SCHJA	CD63 antigen OS=Schistosoma japonicum PE=2 SV=1	1	0.0440555	0.0374887
237	14.2	14.28	32.14	tr|C7TZK6|C7TZK6_SCHJA	Translationally-controlled tumor protein homolog (Fragment) OS=Schistosoma japonicum GN=TCTP PE=2 SV=1	11	2.208	0.0375675
285	12.53	16.68	29.2	tr|Q5DFR7|Q5DFR7_SCHJA	SJCHGC06291 protein OS=Schistosoma japonicum PE=2 SV=1	14	2.12814	0.0380972
344	11.18	11.25	11.43	tr|Q5DEW6|Q5DEW6_SCHJA	SJCHGC09345 protein OS=Schistosoma japonicum PE=2 SV=1	6	1.77011	0.0385032
965	4.19	4.19	17.83	tr|Q5DDM8|Q5DDM8_SCHJA	40S ribosomal protein S24 OS=Schistosoma japonicum PE=2 SV=1	5	1.21339	0.0387943
71	24.45	25.76	15.02	tr|C1LFG3|C1LFG3_SCHJA	Calpain B OS=Schistosoma japonicum PE=2 SV=1	13	0.448745	0.0398046
941	4.33	4.33	18.84	tr|C1LUH2|C1LUH2_SCHJA	Ribosomal protein L21 OS=Schistosoma japonicum GN=RPL21 PE=2 SV=1	3	3.10456	0.0398715
166	16.63	18.89	21.39	tr|C1LK30|C1LK30_SCHJA	Glucose-6-phosphate isomerase OS=Schistosoma japonicum PE=2 SV=1	15	0.465586	0.0403802
368	10.58	12.67	10.59	tr|C1LE08|C1LE08_SCHJA	Fucosyltransferase 8 (Alpha (1,6) fucosyltransferase) OS=Schistosoma japonicum GN=FUT8 PE=2 SV=1	7	2.55859	0.0408771
164	16.66	16.79	26.69	tr|C1LBG8|C1LBG8_SCHJA	Ribosomal protein L3 OS=Schistosoma japonicum GN=Rpl3 PE=2 SV=1	12	3.7325	0.0408988
160	17.08	18.38	11.59	tr|C1LH70|C1LH70_SCHJA	Dipeptidylpeptidase 3 OS=Schistosoma japonicum GN=dpp3 PE=2 SV=1	10	1.15878	0.0409191
850	4.98	5.06	11.11	tr|Q5DAY7|Q5DAY7_SCHJA	Clathrin light chain (Fragment) OS=Schistosoma japonicum GN=dClc PE=2 SV=1	2	0.387258	0.0410014
497	8.31	8.75	24.47	tr|C1LA99|C1LA99_SCHJA	Cytochrome c oxidase subunit IV OS=Schistosoma japonicum PE=2 SV=1	5	0.319154	0.0411091
484	8.49	9.18	17.69	tr|C1L8V9|C1L8V9_SCHJA	Proliferating cell nuclear antigen OS=Schistosoma japonicum PE=2 SV=1	5	3.69828	0.0412055
289	12.42	13.06	32.28	tr|Q5DAH2|Q5DAH2_SCHJA	Prefoldin subunit 3 OS=Schistosoma japonicum PE=2 SV=1	6	1.48594	0.0417411
312	12.02	12.02	14.04	tr|Q5DAM8|Q5DAM8_SCHJA	SJCHGC00923 protein OS=Schistosoma japonicum PE=2 SV=1	7	1.38038	0.0428592
375	10.42	10.43	8.922	tr|C1LIK4|C1LIK4_SCHJA	Eukaryotic translation initiation factor 3 subunit L OS=Schistosoma japonicum PE=2 SV=1	5	1.21339	0.0431051
133	18.47	18.64	10.23	tr|C7TZN5|C7TZN5_SCHJA	Tetratricopeptide repeat protein 14 (Fragment) OS=Schistosoma japonicum PE=2 SV=1	9	1.20226	0.0432186
291	12.38	13.84	13.16	tr|Q5DFT0|Q5DFT0_SCHJA	Putative uncharacterized protein OS=Schistosoma japonicum PE=2 SV=1	8	1.22462	0.0437885
299	12.23	12.23	15.3	tr|C1LGS2|C1LGS2_SCHJA	Flotillin 2 OS=Schistosoma japonicum GN=Flo-2 PE=2 SV=1	6	0.42462	0.0441716
865	4.85	4.98	3.983	tr|C1LIR0|C1LIR0_SCHJA	Putative Acetyl-coenzyme A synthetase OS=Schistosoma japonicum PE=2 SV=1	3	0.42462	0.045383
134	18.34	18.74	49.31	tr|Q86EU5|Q86EU5_SCHJA	Clone ZZD1417 mRNA sequence OS=Schistosoma japonicum PE=2 SV=1	11	1.90546	0.0455768
149	17.64	17.7	16.39	tr|C1L5C1|C1L5C1_SCHJA	Adenylyl cyclase-associated protein OS=Schistosoma japonicum GN=CAP1 PE=2 SV=1	11	0.461318	0.0456314
534	8	8	41.18	tr|Q5BRC3|Q5BRC3_SCHJA	SJCHGC08698 protein (Fragment) OS=Schistosoma japonicum PE=2 SV=2	5	0.487529	0.0458392
526	8	8.15	16.84	tr|C1L9A4|C1L9A4_SCHJA	Immunoglobulin-like domain-containing protein OS=Schistosoma japonicum PE=2 SV=1	6	0.390841	0.0464384
418	9.84	9.84	10.55	tr|Q5DDG2|Q5DDG2_SCHJA	SJCHGC02223 protein OS=Schistosoma japonicum PE=2 SV=1	7	2.39883	0.0464964
348	11.07	11.53	33.5	tr|Q86EK9|Q86EK9_SCHJA	Clone ZZD242 mRNA sequence OS=Schistosoma japonicum PE=2 SV=1	9	2.14783	0.0466325
608	6.73	6.73	16.49	tr|Q5DDX5|Q5DDX5_SCHJA	Ribosomal protein L18 OS=Schistosoma japonicum GN=rpl18 PE=2 SV=1	4	10.0925	0.0480158
440	9.31	10.43	20.65	tr|Q5DHK5|Q5DHK5_SCHJA	ARMET-like protein OS=Schistosoma japonicum PE=2 SV=1	5	2.58226	0.0488547
81	23.35	23.35	41.81	tr|C1LU50|C1LU50_SCHJA	Major egg antigen (P40) OS=Schistosoma japonicum PE=2 SV=1	21	2.12814	0.0489707
410	10	10	11.21	tr|Q5BW73|Q5BW73_SCHJA	SJCHGC09372 protein (Fragment) OS=Schistosoma japonicum PE=2 SV=2	8	0.394457	0.0494102
743	5.92	5.95	12.9	tr|Q5DGU5|Q5DGU5_SCHJA	SJCHGC07111 protein OS=Schistosoma japonicum PE=2 SV=1	3	0.195884	0.04955
562	7.41	7.74	26.23	tr|Q5DHQ5|Q5DHQ5_SCHJA	SEC11-like 3 OS=Schistosoma japonicum GN=TEgg035p13.1 PE=2 SV=1	4	2.83139	0.0496616
194	15.5	15.57	12.96	tr|Q5DAD7|Q5DAD7_SCHJA	SJCHGC06288 protein OS=Schistosoma japonicum PE=2 SV=1	9	1.99526	0.0497388
686	6.04	7.6	14.22	tr|Q5BZB9|Q5BZB9_SCHJA	SJCHGC03496 protein (Fragment) OS=Schistosoma japonicum PE=2 SV=2	4	0.293765	0.0499969
N：		The rank of the specified protein relative to all other proteins in the list of detected proteins.
Unused (ProtScore)：		A measure of the protein confidence for a detected protein, calculated from the peptide confidence for peptides from spectra that are not already completely “used” by higher scoring winning proteins.
Total (ProtScore)：		A measure of the total amount of evidence for a detected protein. The Total ProtScore is calculated using all of the peptides detected for the protein. The Total ProtScore does not indicate anything about the confidence that a protein has been detected, because some or even all of the spectra contributing to the Total ProtScore may be better explained by higher ranked proteins.
% Cov (Coverage)：		The percentage of matching amino acids from identified peptides having confidence greater than 0, divided by the total number of amino acids in the sequence.
% Cov (50)：		The percentage of matching amino acids from identified peptides having confidence greater than or equal to 50%, divided by the total number of amino acids in the sequence.
% Cov (95)：		The percentage of matching amino acids from identified peptides having confidence greater than or equal to 95%, divided by the total number of amino acids in the sequence.
Accession ：		The accession number for the detected protein.
Name：		The name of the detected protein.
Species：		The species for this protein. Not all FASTA files have species, so this column may be blank.
Peptides (95%)：		The number of distinct peptides having at least 95% confidence. Multiple modified and cleaved states of the same underlying peptide sequence are considered distinct peptides because they have different molecular formulas. Multiple spectra of the same peptide, due to replicate acquisition or different charge states, only count once.Depending upon the reagent(s) used for labeling, up to seven ratio…
