# Supplementary material for: The Up-Regulation of Ribosomal Proteins Further Regulates Protein Expression Profile in Female Schistosoma japonicum after Pairing
Source: PLoS One. 2015 Jun 12;10(6):e0129626. doi: 10.1371/journal.pone.0129626 (PMC4466501; doi:10.1371/journal.pone.0129626)
Supplement: S6 Table — (XLSX) [file pone.0129626.s006.xlsx]

## Sheet: high expression in 23DSI
Table S6. Upregulated genes in 23DSI compared with 23SSI based on Solexa analysis
Gene	23SSI	23DSI	log2 Ratio(23DSI/23SSI)	P-Value	FDR	blast nr
Sjc_0075140|Sjp_0075140|SJC_S001188.40132	0	5974	16.9567	0	0	-
Sjc_0042990|Sjp_0042990|SJC_S000347.85838	0	1162	14.5946	0	0	gi|226474988|emb|CAX71782.1|/2.40595e-45/Extracellular superoxide dismutase [Cu-Zn] precursor [Schistosoma japonicum]
Sjc_0071800|Sjp_0071800|SJC_S001022.32914	0	583	13.5996	2.81372e-170	8.48155e-169	gi|226468204|emb|CAX76329.1|/9.63709e-82/phosphoglycerate mutase [Schistosoma japonicum]
Sjc_0135070|Sjp_0135070|SJC_S028136.7753	0	539	13.4863	1.76331e-157	5.13723e-156	gi|56754201|gb|AAW25288.1|/0/SJCHGC01837 protein [Schistosoma japonicum]
Sjc_0052600|Sjp_0052600|SJC_S000500.70066	0	525	13.4484	2.08026e-153	6.00318e-152	gi|76154082|gb|AAX25594.2|/3.18411e-73/SJCHGC07210 protein [Schistosoma japonicum]
Sjc_0102610|Sjp_0102610|SJC_S004051.4506	0	473	13.2979	2.76634e-138	7.55347e-137	gi|226473120|emb|CAX71246.1|/7.09215e-29/hypothetical protein [Schistosoma japonicum]
Sjc_0103590|Sjp_0103590|SJC_S004133.2127	0	448	13.2195	5.16362e-131	1.379e-129	gi|226471382|emb|CAX70772.1|/3.90074e-120/hypothetical protein [Schistosoma japonicum]
Sjc_0033720|Sjp_0033720|SJC_S000227.280129	0	189	11.9744	1.09911e-55	1.63232e-54	gi|56754847|gb|AAW25606.1|/5.71916e-141/SJCHGC01836 protein [Schistosoma japonicum]
Sjc_0115330|Sjp_0115330|SJC_S008500.8948	0	155	11.6883	8.50496e-46	1.08114e-44	gi|56753411|gb|AAW24909.1|/2.89788e-51/SJCHGC06830 protein [Schistosoma japonicum]
Sjc_0057130|Sjp_0057130|SJC_S000600.51284	0	130	11.4346	1.58753e-38	1.74485e-37	gi|56756749|gb|AAW26546.1|/2.33315e-152/SJCHGC04922 protein [Schistosoma japonicum]
Sjc_0024010|Sjp_0024010|SJC_S000138.282931	0	90	10.9039	6.82974e-27	5.87377e-26	gi|226471106|emb|CAX70634.1|/0/peptidyl prolyl cis-trans isomerase [Schistosoma japonicum]
Sjc_0042090|Sjp_0042090|SJC_S000335.134465	0	87	10.8549	5.0925e-26	4.29477e-25	gi|256081406|ref|XP_002576961.1|/5.04741e-109/membrane associated ring finger 18 [Schistosoma mansoni]
Sjc_0005890|Sjp_0005890|SJC_S000018.481422	0	61	10.3432	1.85705e-18	1.22509e-17	gi|226485577|emb|CAX75208.1|/3.88332e-76/Conserved hypothetical protein [Schistosoma japonicum]
Sjc_0000470|Sjp_0000470|SJC_S000001.44438	0	53	10.1396	3.94058e-16	2.30271e-15	gi|76157211|gb|AAX28204.2|/2.73267e-61/SJCHGC09629 protein [Schistosoma japonicum]
Sjc_0050610|Sjp_0050610|SJC_S000474.45145	0	51	10.0848	1.50399e-15	8.59078e-15	gi|226490284|emb|CAX69384.1|/4.69842e-135/Histidine-rich glycoprotein precursor [Schistosoma japonicum]
Sjc_0103600|Sjp_0103600|SJC_S004133.7852	0	50	10.0566	2.93824e-15	1.65351e-14	gi|226467586|emb|CAX69669.1|/2.18088e-151/Stress protein DDR48 (DNA damage-responsive protein 48) [Schistosoma japonicum]
Sjc_0078660|Sjp_0078660|SJC_S001354.31501	0	41	9.76984	1.21805e-12	5.99571e-12	gi|226467494|emb|CAX69623.1|/4.43746e-60/Histone H1B [Schistosoma japonicum]
Sjc_0042040|Sjp_0042040|SJC_S000335.66791	0	26	9.11374	2.80734e-08	1.06173e-07	gi|56757543|gb|AAW26935.1|/1.09561e-103/SJCHGC07941 protein [Schistosoma japonicum]
Sjc_0008620|Sjp_0008620|SJC_S000029.26499	0	24	8.99718	1.07147e-07	3.86274e-07	gi|60687540|gb|AAX30103.1|/5.11592e-40/dynein light chain 2 [Schistosoma japonicum]
Sjc_0092770|Sjp_0092770|SJC_S002521.17369	0	23	8.93664	2.09324e-07	7.36322e-07	gi|256074311|ref|XP_002573469.1|/0/DEAD box ATP-dependent RNA helicase [Schistosoma mansoni]
Sjc_0051540|Sjp_0051540|SJC_S000486.175376	0	23	8.93664	2.09324e-07	7.36748e-07	gi|256076789|ref|XP_002574692.1|/0/importin-beta 3 [Schistosoma mansoni]
Sjc_0118270|Sjp_0118270|SJC_S010088.640	0	21	8.80413	7.98924e-07	2.68468e-06	gi|256072080|ref|XP_002572365.1|/0/hypothetical protein [Schistosoma mansoni]
Sjc_0099260|Sjp_0099260|SJC_S003623.11297	0	20	8.73471	1.5608e-06	5.09582e-06	gi|226478522|emb|CAX72756.1|/3.02251e-73/Heavy metal transport/detoxification protein,domain-containing protein [Schistosoma japonicum]
Sjc_0073670|Sjp_0073670|SJC_S001117.19460	0	20	8.73471	1.5608e-06	5.09856e-06	gi|256090540|ref|XP_002581245.1|/5.19323e-173/phosphoglucomutase [Schistosoma mansoni]
Sjc_0085410|Sjp_0085410|SJC_S001803.86668	0	17	8.49985	1.16379e-05	3.51852e-05	gi|56755753|gb|AAW26055.1|/4.25881e-69/SJCHGC07356 protein [Schistosoma japonicum]
Sjc_0080880|Sjp_0080880|SJC_S001560.180965	0	17	8.49985	1.16379e-05	3.51328e-05	gi|256077216|ref|XP_002574903.1|/0/notch [Schistosoma mansoni]
Sjc_0065060|Sjp_0065060|SJC_S000808.39570	0	17	8.49985	1.16379e-05	3.51677e-05	gi|226469360|emb|CAX70159.1|/6.51684e-173/quinolinate phosphoribosyltransferase [Schistosoma japonicum]
Sjc_0025360|Sjp_0025360|SJC_S000149.95248	0	17	8.49985	1.16379e-05	3.51503e-05	gi|256076316|ref|XP_002574459.1|/0/ubiquitin ligase E3 alpha-related [Schistosoma mansoni]
Sjc_0030440|Sjp_0030440|SJC_S000193.544120	0	15	8.31741	4.44178e-05	0.000126798	gi|256052186|ref|XP_002569657.1|/0/signal transduction protein lnk-related [Schistosoma mansoni]
Sjc_0027870|Sjp_0027870|SJC_S000171.234114	0	15	8.31741	4.44178e-05	0.000126857	gi|226479632|emb|CAX78679.1|/2.42029e-61/Tubulin beta-2C chain [Schistosoma japonicum]
Sjc_0098440|Sjp_0098440|SJC_S003483.1519	0	14	8.21917	8.6776e-05	0.000242933	gi|76155868|gb|AAX27138.2|/1.57697e-83/SJCHGC06185 protein [Schistosoma japonicum]
Sjc_0083930|Sjp_0083930|SJC_S001736.9862	0	14	8.21917	8.6776e-05	0.00024271	gi|171473984|gb|AAX30294.2|/1.35381e-40/SJCHGC02797 protein [Schistosoma japonicum]
Sjc_0092370|Sjp_0092370|SJC_S002492.3695	0	13	8.11374	0.000169528	0.000457155	gi|226483511|emb|CAX74056.1|/0/Actin-like protein 6A [Schistosoma japonicum]
Sjc_0049330|Sjp_0049330|SJC_S000456.48448	0	13	8.11374	0.000169528	0.000456548	gi|226470124|emb|CAX70343.1|/4.09163e-136/Protein YIPF5 (YIP1 family member 5) [Schistosoma japonicum]
Sjc_0024000|Sjp_0024000|SJC_S000138.257946	0	13	8.11374	0.000169528	0.000456953	gi|56755003|gb|AAW25684.1|/2.77771e-101/SJCHGC05022 protein [Schistosoma japonicum]
Sjc_0000920|Sjp_0000920|SJC_S000001.1296743	0	13	8.11374	0.000169528	0.00045675	gi|256078528|ref|XP_002575547.1|/0/copper ABC transporter ATPase [Schistosoma mansoni]
Sjc_0102600|Sjp_0102600|SJC_S004051.205	0	12	7.99435	0.000331194	0.000864398	gi|56755595|gb|AAW25976.1|/3.02212e-99/SJCHGC06319 protein [Schistosoma japonicum]
Sjc_0103620|Sjp_0103620|SJC_S004133.24043	10	1353	7.01323	0	0	gi|226476768|emb|CAX72276.1|/1.74379e-61/Stress protein DDR48 (DNA damage-responsive protein 48) [Schistosoma japonicum]
Sjc_0084130|Sjp_0084130|SJC_S001753.83775	13	1516	6.79831	0	0	gi|256070357|ref|XP_002571509.1|/1.71936e-50/hypothetical protein [Schistosoma mansoni]
Sjc_0101540|Sjp_0101540|SJC_S003919.10577	2	216	6.67525	8.85994e-60	1.37975e-58	gi|256052463|ref|XP_002569787.1|/7.88862e-25/hypothetical protein [Schistosoma mansoni]
Sjc_0056990|Sjp_0056990|SJC_S000595.55053	2	159	6.23309	1.838e-43	2.2294e-42	gi|76157682|gb|AAX28538.2|/1.18508e-106/SJCHGC06583 protein [Schistosoma japonicum]
Sjc_0007310|Sjp_0007310|SJC_S000023.278108	34	2094	5.87625	0	0	gi|226473866|emb|CAX77379.1|/4.73939e-54/Ferritin-1 heavy chain [Schistosoma japonicum]
Sjc_0114330|Sjp_0114330|SJC_S008213.1504	110	6722	5.86475	0	0	gi|56754698|gb|AAW25534.1|/4.01131e-69/SJCHGC03550 protein [Schistosoma japonicum]
Sjc_0002580|Sjp_0002580|SJC_S000005.1117019	5	293	5.79951	3.3767e-77	6.36555e-76	gi|226467650|emb|CAX69701.1|/9.98466e-104/Quinoid DihyroPteridine Reductase [Schistosoma japonicum]
Sjc_0025930|Sjp_0025930|SJC_S000154.415181	8	338	5.32916	8.06322e-86	1.6531e-84	gi|189502890|gb|ACE06826.1|/1.93954e-47/unknown [Schistosoma japonicum]
Sjc_0028150|Sjp_0028150|SJC_S000173.218298	16	604	5.17082	4.51422e-150	1.29656e-148	gi|254587273|emb|CAX83693.1|/0/Gap-Pol polyprotein [Schistosoma japonicum]
Sjc_0019470|Sjp_0019470|SJC_S000102.5942	490	18104	5.13887	0	0	gi|226476062|emb|CAX72121.1|/2.35819e-64/ribosomal protein S14 [Schistosoma japonicum]
Sjc_0100910|Sjp_0100910|SJC_S003821.9626	19	677	5.08726	1.08162e-166	3.19707e-165	gi|257215790|emb|CAX83047.1|/4.70148e-37/ribosomal protein, large P2 [Schistosoma japonicum]
Sjc_0000880|Sjp_0000880|SJC_S000001.1265306	1569	54300	5.04454	0	0	gi|226480918|emb|CAX78924.1|/3.5237e-28/Ribosomal protein LP1 [Schistosoma japonicum]
Sjc_0053370|Sjp_0053370|SJC_S000528.246113	48	1628	5.01498	0	0	gi|226470720|emb|CAX76793.1|/8.34854e-78/ATP synthase [Schistosoma japonicum]
Sjc_0125240|Sjp_0125240|SJC_S018782.1734	2	65	4.94278	7.13958e-17	4.34729e-16	gi|76157911|gb|AAW24671.2|/6.85977e-53/SJCHGC08404 protein [Schistosoma japonicum]
Sjc_0016080|Sjp_0016080|SJC_S000076.228293	2	59	4.80277	3.3052e-15	1.85658e-14	gi|256046906|ref|XP_002569398.1|/1.88748e-42/histone H2B [Schistosoma mansoni]
Sjc_0011840|Sjp_0011840|SJC_S000048.365890	4	116	4.79456	9.36302e-29	8.48384e-28	gi|56756050|gb|AAW26203.1|/6.16344e-68/SJCHGC01775 protein [Schistosoma japonicum]
Sjc_0083130|Sjp_0083130|SJC_S001696.27497	406	11680	4.77799	0	0	gi|226489921|emb|CAX75111.1|/8.50639e-171/methionine adenosyltransferase II, alpha [Schistosoma japonicum]
Sjc_0093550|Sjp_0093550|SJC_S002562.7033	1097	29524	4.68175	0	0	gi|189502876|gb|ACE06819.1|/6.57227e-99/unknown [Schistosoma japonicum]
Sjc_0003310|Sjp_0003310|SJC_S000008.295567	3	74	4.55596	2.8368e-18	1.85336e-17	gi|226481455|emb|CAX73625.1|/8.96563e-139/GS1-like protein [Schistosoma japonicum]
Sjc_0053490|Sjp_0053490|SJC_S000529.307114	162	3765	4.47004	0	0	gi|256071830|ref|XP_002572241.1|/1.88259e-115/polyadenylate binding protein [Schistosoma mansoni]
Sjc_0058830|Sjp_0058830|SJC_S000644.13080	14	311	4.40303	2.18938e-71	3.88663e-70	gi|74900189|sp|Q5DA90.1|RSSA_SCHJA/1.77655e-150/RecName: Full=40S ribosomal protein SA
Sjc_0113740|Sjp_0113740|SJC_S008057.300	4	82	4.2941	1.92637e-19	1.31646e-18	gi|56754497|gb|AAW25436.1|/1.71139e-107/SJCHGC01281 protein [Schistosoma japonicum]
Sjc_0060520|Sjp_0060520|SJC_S000684.54599	269	5128	4.18416	0	0	gi|226468258|emb|CAX69806.1|/9.47162e-112/Nanos homolog 1 [Schistosoma japonicum]
Sjc_0085570|Sjp_0085570|SJC_S001812.5520	2	37	4.1302	3.4796e-09	1.40686e-08	gi|256080968|ref|XP_002576747.1|/3.25008e-82/TPX2 protein [Schistosoma mansoni]
Sjc_0022800|Sjp_0022800|SJC_S000128.135611	294	5202	4.07667	0	0	gi|189502870|gb|ACE06816.1|/4.8045e-136/unknown [Schistosoma japonicum]
Sjc_0054190|Sjp_0054190|SJC_S000543.82623	307	5328	4.04883	0	0	gi|226468908|emb|CAX76482.1|/5.95109e-44/hypothetical protein [Schistosoma japonicum]
Sjc_0068650|Sjp_0068650|SJC_S000915.159511	7	121	4.04551	4.61646e-27	3.99852e-26	gi|29841028|gb|AAP06041.1|/3.13633e-172/similar to GenBank Accession Number BC018733 CGI-27 protein in Homo sapiens [Schistosoma japonicum]
Sjc_0103030|Sjp_0103030|SJC_S004090.30581	164	2734	3.99056	0	0	gi|29841126|gb|AAP06139.1|/1.37382e-77/similar to GenBank Accession Number AF192462 J domain-containing protein isoform a in Drosophila melanogaster [Schistosoma japonicum]
Sjc_0021240|Sjp_0021240|SJC_S000115.146155	1011	16670	3.9749	0	0	gi|226477124|emb|CAX78215.1|/1.43671e-139/Major egg antigen (p40) [Schistosoma japonicum]
Sjc_0021250|Sjp_0021250|SJC_S000115.164445	4	65	3.95889	7.07154e-15	3.88616e-14	gi|226477158|emb|CAX78232.1|/2.19426e-38/Major egg antigen (p40) [Schistosoma japonicum]
Sjc_0063290|Sjp_0063290|SJC_S000754.191527	541	8762	3.949	0	0	gi|226468938|emb|CAX76497.1|/4.3086e-39/Small nuclear ribonucleoprotein Sm D1 [Schistosoma japonicum]
Sjc_0113070|Sjp_0113070|SJC_S007893.8590	68	1051	3.88177	1.72545e-217	6.36744e-216	gi|226485507|emb|CAX75173.1|/1.39405e-51/Putative H/ACA ribonucleoprotein complex subunit 1-like protein [Schistosoma japonicum]
Sjc_0078050|Sjp_0078050|SJC_S001324.49011	662	10061	3.8573	0	0	gi|56755355|gb|AAW25857.1|/1.25395e-132/SJCHGC01683 protein [Schistosoma japonicum]
Sjc_0073590|Sjp_0073590|SJC_S001106.18240	32	485	3.85421	1.07092e-100	2.43314e-99	gi|256075141|ref|XP_002573879.1|/1.31863e-166/Arginine N-methyltransferase 2 [Schistosoma mansoni]
Sjc_0012310|Sjp_0012310|SJC_S000052.2581	15	226	3.8444	1.22248e-47	1.59394e-46	gi|226489015|emb|CAX74857.1|/3.98444e-85/Mitochondrial import inner membrane translocase subunit Tim17-A [Schistosoma japonicum]
Sjc_0005830|Sjp_0005830|SJC_S000018.364375	463	6957	3.8409	0	0	gi|56756683|gb|AAW26514.1|/2.02723e-52/SJCHGC04758 protein [Schistosoma japonicum]
Sjc_0035510|Sjp_0035510|SJC_S000250.274804	296	4245	3.7735	0	0	gi|226466686|emb|CAX69478.1|/1.72422e-43/Chromatin accessibility complex protein 1 [Schistosoma japonicum]
Sjc_0102410|Sjp_0102410|SJC_S004017.71364	479	6845	3.76849	0	0	gi|56758132|gb|AAW27206.1|/8.84607e-156/SJCHGC06052 protein [Schistosoma japonicum]
Sjc_0031580|Sjp_0031580|SJC_S000202.135533	27	385	3.76487	7.51298e-79	1.43406e-77	gi|76154230|gb|AAX25723.2|/4.31322e-38/SJCHGC04266 protein [Schistosoma japonicum]
Sjc_0069870|Sjp_0069870|SJC_S000964.53736	117	1648	3.74775	0	0	gi|29841098|gb|AAP06111.1|/2.72469e-81/similar to GenBank Accession Number AB049644 mitochondrial ribosomal protein L20 (L20mt) in Homo sapiens [Schistosoma japonicum]
Sjc_0085560|Sjp_0085560|SJC_S001812.3805	121	1682	3.72888	0	0	gi|56755912|gb|AAW26134.1|/1.31604e-43/SJCHGC06646 protein [Schistosoma japonicum]
Sjc_0112430|Sjp_0112430|SJC_S007783.20614	2	28	3.72732	8.73864e-07	2.92843e-06	gi|256090488|ref|XP_002581220.1|/2.95352e-174/dihydrolipoamide succinyltransferase component of 2-oxoglutarate dehydrogenase [Schistosoma mansoni]
Sjc_0010920|Sjp_0010920|SJC_S000041.730971	543	7533	3.72572	0	0	gi|60692257|gb|AAX30618.1|/1.31464e-27/SJCHGC05844 protein [Schistosoma japonicum]
Sjc_0019990|Sjp_0019990|SJC_S000106.290218	81	1112	3.71096	4.6559e-222	1.72864e-220	gi|226466746|emb|CAX69508.1|/2.72101e-147/Splicing factor 3A subunit 2 [Schistosoma japonicum]
Sjc_0079040|Sjp_0079040|SJC_S001381.54937	236	3205	3.69497	0	0	gi|226471910|emb|CAX76993.1|/2.79743e-97/lesswright [Schistosoma japonicum]
Sjc_0017950|Sjp_0017950|SJC_S000087.263673	84	1129	3.68035	6.2969e-224	2.35226e-222	gi|226486452|emb|CAX74355.1|/1.687e-83/Cyclophilin-like protein [Schistosoma japonicum]
Sjc_0057070|Sjp_0057070|SJC_S000598.43605	154	1949	3.59333	0	0	gi|56757167|gb|AAW26755.1|/9.20739e-53/SJCHGC05664 protein [Schistosoma japonicum]
Sjc_0062490|Sjp_0062490|SJC_S000727.30759	253	3190	3.58773	0	0	gi|56755229|gb|AAW25794.1|/0/SJCHGC06667 protein [Schistosoma japonicum]
Sjc_0049740|Sjp_0049740|SJC_S000460.169082	1945	24266	3.57258	0	0	gi|56753215|gb|AAW24817.1|/3.48112e-52/SJCHGC05252 protein [Schistosoma japonicum]
Sjc_0036440|Sjp_0036440|SJC_S000258.22375	18	223	3.56205	2.5399e-44	3.14338e-43	gi|226470074|emb|CAX70318.1|/6.93141e-107/Transmembrane emp24 domain-containing protein 2 precursor [Schistosoma japonicum]
Sjc_0015980|Sjp_0015980|SJC_S000075.406255	491	5982	3.53836	0	0	gi|56756148|gb|AAW26252.1|/0/SJCHGC01669 protein [Schistosoma japonicum]
Sjc_0058200|Sjp_0058200|SJC_S000631.12360	4	48	3.52145	2.0308e-10	8.89607e-10	gi|56752879|gb|AAW24651.1|/1.24951e-80/SJCHGC06703 protein [Schistosoma japonicum]
Sjc_0100250|Sjp_0100250|SJC_S003740.7095	2	24	3.50533	9.712e-06	2.97018e-05	gi|56754989|gb|AAW25677.1|/1.11448e-42/SJCHGC01656 protein [Schistosoma japonicum]
Sjc_0069330|Sjp_0069330|SJC_S000950.25416	101	1188	3.4876	3.3242e-225	1.24945e-223	gi|56757815|gb|AAW27048.1|/1.65576e-22/SJCHGC02307 protein [Schistosoma japonicum]
Sjc_0023320|Sjp_0023320|SJC_S000132.376729	18	211	3.48209	3.0513e-41	3.51882e-40	gi|56752543|gb|AAW24485.1|/1.59716e-65/SJCHGC06694 protein [Schistosoma japonicum]
Sjc_0018680|Sjp_0018680|SJC_S000092.183379	10	117	3.48161	1.82983e-23	1.4358e-22	gi|29841378|gb|AAP06410.1|/9.5599e-80/similar to NM_019780 vacuolar protein sorting 29 [Schistosoma japonicum]
Sjc_0027910|Sjp_0027910|SJC_S000172.47111	3	35	3.47501	7.84496e-08	2.84842e-07	gi|60687872|gb|AAX30269.1|/3.10778e-45/SJCHGC02625 protein [Schistosoma japonicum]
Sjc_0125630|Sjp_0125630|SJC_S019626.26	500	5771	3.46035	0	0	gi|256053966|ref|XP_002570173.1|/1.84753e-28/hypothetical protein [Schistosoma mansoni]
Sjc_0000790|Sjp_0000790|SJC_S000001.1096206	1827	21046	3.4575	0	0	gi|29841170|gb|AAP06183.1|/4.74318e-64/similar to GenBank Accession Number M94390 HEXBP DNA binding protein in Leishmania major [Schistosoma japonicum]
Sjc_0033930|Sjp_0033930|SJC_S000230.122639	239	2747	3.45426	0	0	gi|226470972|emb|CAX76919.1|/1.46476e-34/Ribosomal protein S25 [Schistosoma japonicum]
Sjc_0007120|Sjp_0007120|SJC_S000022.692502	213	2448	3.45402	0	0	gi|226467596|emb|CAX69674.1|/4.68337e-106/Splicing factor, arginine/serine-rich 7 [Schistosoma japonicum]
Sjc_0006730|Sjp_0006730|SJC_S000021.785896	774	8722	3.42572	0	0	gi|256077380|ref|XP_002574983.1|/1.44519e-42/histone H2B [Schistosoma mansoni]
Sjc_0030490|Sjp_0030490|SJC_S000194.139109	560	6308	3.42516	0	0	gi|56758822|gb|AAW27551.1|/3.62392e-83/SJCHGC05822 protein [Schistosoma japonicum]
Sjc_0083740|Sjp_0083740|SJC_S001721.45716	59	654	3.40225	4.18724e-122	1.06678e-120	gi|256076865|ref|XP_002574729.1|/4.58302e-28/ob fold nucleic acid binding protein [Schistosoma mansoni]
Sjc_0060500|Sjp_0060500|SJC_S000684.14052	67	738	3.39278	3.02674e-137	8.2276e-136	gi|226475798|emb|CAX71989.1|/0/Tubulin beta-2C chain [Schistosoma japonicum]
Sjc_0053260|Sjp_0053260|SJC_S000527.55695	4	43	3.36347	3.87768e-09	1.55337e-08	gi|56754237|gb|AAW25306.1|/0/SJCHGC06090 protein [Schistosoma japonicum]
Sjc_0035490|Sjp_0035490|SJC_S000250.238060	1711	18443	3.36168	0	0	gi|60692830|gb|AAX30649.1|/3.40053e-31/SJCHGC06493 protein [Schistosoma japonicum]
Sjc_0099250|Sjp_0099250|SJC_S003622.63251	322	3460	3.35716	0	0	gi|56759068|gb|AAW27674.1|/6.69259e-74/SJCHGC04249 protein [Schistosoma japonicum]
Sjc_0014350|Sjp_0014350|SJC_S000063.117154	1604	17195	3.35376	0	0	gi|56755605|gb|AAW25981.1|/2.1859e-101/SJCHGC06655 protein [Schistosoma japonicum]
Sjc_0025080|Sjp_0025080|SJC_S000147.10569	162	1735	3.35232	0	0	gi|257215967|emb|CAX83133.1|/2.66808e-60/dUTP pyrophosphatase [Schistosoma japonicum]
Sjc_0093840|Sjp_0093840|SJC_S002584.14081	3	32	3.34542	4.60518e-07	1.57977e-06	gi|29840956|gb|AAP05957.1|/5.28229e-61/similar to GenBank Accession Number AE003550 CG6707 gene product in alt 2 in Drosophila melanogaster [Schistosoma japonicum]
Sjc_0078070|Sjp_0078070|SJC_S001325.73547	3	32	3.34542	4.60518e-07	1.58066e-06	gi|56756669|gb|AAW26507.1|/2.35452e-101/SJCHGC09088 protein [Schistosoma japonicum]
Sjc_0022630|Sjp_0022630|SJC_S000126.112108	53	563	3.34095	1.1454e-103	2.66197e-102	gi|56755713|gb|AAW26035.1|/5.42393e-69/SJCHGC05093 protein [Schistosoma japonicum]
Sjc_0001520|Sjp_0001520|SJC_S000003.423055	7	74	3.33665	8.53098e-15	4.66713e-14	gi|56753183|gb|AAW24801.1|/7.22769e-105/SJCHGC03225 protein [Schistosoma japonicum]
Sjc_0095270|Sjp_0095270|SJC_S002744.16477	5	53	3.3322	6.02974e-11	2.72569e-10	gi|226489310|emb|CAX75799.1|/7.58605e-63/Transmembrane protein 85 [Schistosoma japonicum]
Sjc_0008390|Sjp_0008390|SJC_S000027.398394	55	578	3.32498	6.05268e-106	1.43964e-104	gi|56757978|gb|AAW27129.1|/0/SJCHGC06305 protein [Schistosoma japonicum]
Sjc_0024040|Sjp_0024040|SJC_S000138.319957	1923	20208	3.32498	0	0	gi|226474526|emb|CAX71749.1|/4.27116e-71/small subunit ribosomal protein S30e [Schistosoma japonicum]
Sjc_0102620|Sjp_0102620|SJC_S004051.11037	15	157	3.31891	8.01362e-30	7.461e-29	gi|44829171|tpg|DAA04499.1|/8.98723e-166/TPA: TPA_exp: pol polyprotein [Schistosoma mansoni]
Sjc_0080900|Sjp_0080900|SJC_S001560.250748	112	1166	3.31122	3.5458e-211	1.24083e-209	gi|226468552|emb|CAX69953.1|/2.19708e-114/proteasome (prosome, macropain) subunit, beta type, 6 [Schistosoma japonicum]
Sjc_0056580|Sjp_0056580|SJC_S000589.364268	4	41	3.2941	1.2468e-08	4.82938e-08	gi|256092966|ref|XP_002582148.1|/5.33426e-87/innexin [Schistosoma mansoni]
Sjc_0063120|Sjp_0063120|SJC_S000751.126625	14	142	3.27175	8.69628e-27	7.43703e-26	gi|256084843|ref|XP_002578635.1|/8.29915e-70/histone H3 [Schistosoma mansoni]
Sjc_0115950|Sjp_0115950|SJC_S008615.9177	3	30	3.25358	1.48182e-06	4.84835e-06	gi|56755389|gb|AAW25874.1|/5.79338e-77/SJCHGC09137 protein [Schistosoma japonicum]
Sjc_0004450|Sjp_0004450|SJC_S000012.715080	2921	29123	3.24913	0	0	gi|12247841|gb|AAG50052.1|AF331756_1/5.91204e-44/fatty acid-binding protein [Schistosoma japonicum]
Sjc_0069040|Sjp_0069040|SJC_S000933.46256	2	20	3.24286	0.000103468	0.000284947	gi|226487474|emb|CAX74607.1|/3.53361e-57/thioredoxin [Schistosoma japonicum]
Sjc_0020710|Sjp_0020710|SJC_S000112.214804	8	79	3.23215	2.49314e-15	1.40562e-14	gi|256080846|ref|XP_002576687.1|/2.40508e-117/heterogeneous nuclear ribonucleoprotein [Schistosoma mansoni]
Sjc_0020280|Sjp_0020280|SJC_S000109.146168	46	446	3.20888	1.60655e-79	3.0859e-78	gi|256071721|ref|XP_002572187.1|/5.94902e-98/partner of sld5 [Schistosoma mansoni]
Sjc_0010680|Sjp_0010680|SJC_S000040.394942	243	2347	3.20337	0	0	gi|56757469|gb|AAW26902.1|/1.59513e-73/SJCHGC06023 protein [Schistosoma japonicum]
Sjc_0036390|Sjp_0036390|SJC_S000257.342182	351	3378	3.19804	0	0	gi|256046906|ref|XP_002569398.1|/1.88748e-42/histone H2B [Schistosoma mansoni]
Sjc_0064400|Sjp_0064400|SJC_S000791.171228	8	77	3.19478	7.8772e-15	4.31333e-14	gi|56757181|gb|AAW26762.1|/1.70389e-140/SJCHGC00871 protein [Schistosoma japonicum]
Sjc_0074330|Sjp_0074330|SJC_S001153.93084	4	38	3.18426	7.08452e-08	2.58619e-07	gi|56755157|gb|AAW25758.1|/0/SJCHGC02349 protein [Schistosoma japonicum]
Sjc_0099130|Sjp_0099130|SJC_S003617.16946	19	179	3.16803	1.94865e-32	1.91376e-31	gi|226470316|emb|CAX70438.1|/2.32109e-109/Translocon-associated protein subunit alpha precursor [Schistosoma japonicum]
Sjc_0071050|Sjp_0071050|SJC_S000998.14578	40	375	3.16038	3.52914e-66	6.01931e-65	gi|29840914|gb|AAP05915.1|/2.02461e-68/SJCHGC05777 protein [Schistosoma japonicum]
Sjc_0051950|Sjp_0051950|SJC_S000492.50669	3	28	3.15308	4.71936e-06	1.48815e-05	gi|256080758|ref|XP_002576644.1|/0/aspartyl-tRNA synthetase [Schistosoma mansoni]
Sjc_0042650|Sjp_0042650|SJC_S000340.208083	4	37	3.14632	1.25884e-07	4.51417e-07	gi|74768210|sp|Q5BQU6.1|SJ803_SCHJA/2.0784e-49/RecName: Full=Uncharacterized protein SJCHGC09803; Flags: Precursor
Sjc_0093450|Sjp_0093450|SJC_S002555.34102	30	278	3.14312	3.21362e-49	4.31007e-48	gi|256084847|ref|XP_002578637.1|/3.79818e-35/Isoamyl acetate-hydrolyzing esterase 1 [Schistosoma mansoni]
Sjc_0032430|Sjp_0032430|SJC_S000211.175165	21	194	3.13848	9.47198e-35	9.82536e-34	gi|226475604|emb|CAX77851.1|/5.45289e-66/ribosomal protein L26 [Schistosoma japonicum]
Sjc_0075180|Sjp_0075180|SJC_S001189.32509	18	166	3.13603	6.41368e-30	5.98054e-29	gi|56755972|gb|AAW26164.1|/0/SJCHGC01023 protein [Schistosoma japonicum]
Sjc_0112060|Sjp_0112060|SJC_S007725.22239	41	377	3.13302	5.65582e-66	9.56619e-65	gi|56756765|gb|AAW26554.1|/1.00662e-51/SJCHGC01037 protein [Schistosoma japonicum]
Sjc_0044550|Sjp_0044550|SJC_S000372.72428	565	5178	3.12762	0	0	gi|226476262|emb|CAX77982.1|/5.82984e-56/Ribosomal protein L24 [Schistosoma japonicum]
Sjc_0032370|Sjp_0032370|SJC_S000210.378287	4081	37330	3.12484	0	0	gi|226489432|emb|CAX75860.1|/2.80977e-109/Thioredoxin peroxidase [Schistosoma japonicum]
Sjc_0013100|Sjp_0013100|SJC_S000057.367410	1769	16152	3.12222	0	0	gi|226473722|emb|CAX71546.1|/1.06483e-24/small subunit ribosomal protein S27e [Schistosoma japonicum]
Sjc_0066180|Sjp_0066180|SJC_S000835.29562	518	4692	3.11069	0	0	gi|226467139|emb|CAX76050.1|/1.45065e-120/RNA-binding protein 4 [Schistosoma japonicum]
Sjc_0041210|Sjp_0041210|SJC_S000323.70560	454	3982	3.06425	0	0	gi|226468892|emb|CAX76474.1|/4.12944e-35/Small nuclear ribonucleoprotein-associated protein B [Schistosoma japonicum]
Sjc_0009930|Sjp_0009930|SJC_S000034.501668	118	1031	3.05841	1.76175e-173	5.41782e-172	gi|226481501|emb|CAX73648.1|/6.19989e-127/rRNA 2'-O-methyltransferase fibrillarin [Schistosoma japonicum]
Sjc_0061830|Sjp_0061830|SJC_S000715.65122	352	3053	3.04807	0	0	gi|60691297|gb|AAX30558.1|/1.35729e-32/SJCHGC05055 protein [Schistosoma japonicum]
Sjc_0083650|Sjp_0083650|SJC_S001717.21146	3	26	3.04765	1.48575e-05	4.44339e-05	gi|76152896|gb|AAX24570.2|/1.31886e-19/SJCHGC04597 protein [Schistosoma japonicum]
Sjc_0059840|Sjp_0059840|SJC_S000668.72857	105	891	3.01668	3.8573e-148	1.08737e-146	gi|56754511|gb|AAW25443.1|/1.51295e-55/SJCHGC04604 protein [Schistosoma japonicum]
Sjc_0118220|Sjp_0118220|SJC_S010071.1730	54	456	3.00909	1.79793e-76	3.35815e-75	gi|146760787|gb|ABQ44513.1|/2.34285e-81/TSP [Schistosoma japonicum]
Sjc_0083140|Sjp_0083140|SJC_S001697.14392	496	4182	3.00726	0	0	gi|56754718|gb|AAW25544.1|/3.4869e-96/SJCHGC09183 protein [Schistosoma japonicum]
Sjc_0006150|Sjp_0006150|SJC_S000019.502683	1233	10338	2.99923	0	0	gi|257215788|emb|CAX83046.1|/4.73071e-139/60S ribosomal protein L8 [Schistosoma japonicum]
Sjc_0074360|Sjp_0074360|SJC_S001154.129663	376	3144	2.99524	0	0	gi|226471686|emb|CAX70924.1|/9.87354e-124/Splicing factor, arginine/serine-rich 4 [Schistosoma japonicum]
Sjc_0074560|Sjp_0074560|SJC_S001162.8599	16	132	2.97657	6.0384e-23	4.6719e-22	gi|29841461|gb|AAP06493.1|/1.35489e-72/SJCHGC01387 protein [Schistosoma japonicum]
Sjc_0064170|Sjp_0064170|SJC_S000783.91799	177	1453	2.96863	1.26233e-236	4.89576e-235	gi|226489807|emb|CAX75054.1|/5.43776e-160/inositol(myo)-1(or 4)-monophosphatase 2 [Schistosoma japonicum]
Sjc_0101480|Sjp_0101480|SJC_S003901.12467	280	2275	2.95395	0	0	gi|29841420|gb|AAP06452.1|/5.23454e-61/similar to NM_002370 mago-nashi-like protein in Homo sapiens [Schistosoma japonicum]
Sjc_0062930|Sjp_0062930|SJC_S000739.18225	8	64	2.92875	1.2328e-11	5.7521e-11	gi|256075605|ref|XP_002574108.1|/7.01532e-129/tRNA-dihydrouridine synthase [Schistosoma mansoni]
Sjc_0074810|Sjp_0074810|SJC_S001173.97628	1956	15381	2.90668	0	0	gi|29840961|gb|AAP05962.1|/6.02087e-73/SJCHGC06294 protein [Schistosoma japonicum]
Sjc_0110220|Sjp_0110220|SJC_S006815.732	238	1851	2.89069	6.9867e-293	2.99592e-291	gi|226475694|emb|CAX77896.1|/1.09746e-50/Dolichyl-diphosphooligosaccharide--protein glycosyltransferase subunit DAD1 [Schistosoma japonicum]
Sjc_0088880|Sjp_0088880|SJC_S002166.7435	22	171	2.89054	1.69502e-28	1.52451e-27	gi|254587275|emb|CAX83694.1|/2.18917e-161/Gap-Pol polyprotein [Schistosoma japonicum]
Sjc_0042620|Sjp_0042620|SJC_S000340.147042	2256	17513	2.88809	0	0	gi|226467798|emb|CAX69775.1|/0/Actin 5C [Schistosoma japonicum]
Sjc_0009310|Sjp_0009310|SJC_S000031.859578	1259	9747	2.88417	0	0	gi|226478448|emb|CAX78482.1|/3.46982e-91/putative ribosomal protein L18a [Schistosoma japonicum]
Sjc_0103750|Sjp_0103750|SJC_S004154.3773	5803	44591	2.87338	0	0	gi|56755876|gb|AAW26116.1|/1.30561e-90/SJCHGC09089 protein [Schistosoma japonicum]
Sjc_0011040|Sjp_0011040|SJC_S000042.141739	47	360	2.86927	6.65144e-58	1.00748e-56	gi|29841011|gb|AAP06024.1|/4.86341e-120/SJCHGC09407 protein [Schistosoma japonicum]
Sjc_0034040|Sjp_0034040|SJC_S000232.273717	1605	12239	2.86233	0	0	gi|56753101|gb|AAW24760.1|/1.42659e-97/SJCHGC09296 protein [Schistosoma japonicum]
Sjc_0068800|Sjp_0068800|SJC_S000921.43426	7	53	2.85415	1.30543e-09	5.42577e-09	gi|256081163|ref|XP_002576842.1|/3.04777e-119/inositol 145-trisphosphate receptor [Schistosoma mansoni]
Sjc_0066600|Sjp_0066600|SJC_S000839.242218	5238	39427	2.8436	0	0	gi|226477808|emb|CAX72575.1|/2.81661e-54/ribosomal protein L30 [Schistosoma japonicum]
Sjc_0063520|Sjp_0063520|SJC_S000759.8449	347	2601	2.8376	0	0	gi|226467624|emb|CAX69688.1|/4.58563e-116/lethal (3) neo18 [Schistosoma japonicum]
Sjc_0069310|Sjp_0069310|SJC_S000950.3684	7	52	2.82704	2.26376e-09	9.28843e-09	gi|226471750|emb|CAX70956.1|/3.64915e-25/small subunit ribosomal protein S2e [Schistosoma japonicum]
Sjc_0078610|Sjp_0078610|SJC_S001352.100221	9	67	2.82671	9.79248e-12	4.6008e-11	gi|226478102|emb|CAX72744.1|/1.79845e-101/Secretory carrier-associated membrane protein 2 [Schistosoma japonicum]
Sjc_0100770|Sjp_0100770|SJC_S003803.1198	43	317	2.81357	3.51752e-50	4.82391e-49	gi|60688682|gb|AAX30394.1|/4.44318e-47/SJCHGC03258 protein [Schistosoma japonicum]
Sjc_0078670|Sjp_0078670|SJC_S001354.56557	12	88	2.80582	6.5949e-15	3.63077e-14	gi|256084843|ref|XP_002578635.1|/8.29915e-70/histone H3 [Schistosoma mansoni]
Sjc_0043040|Sjp_0043040|SJC_S000347.204243	310	2257	2.7956	0	0	gi|56759098|gb|AAW27689.1|/8.55156e-67/SJCHGC01315 protein [Schistosoma japonicum]
Sjc_0042320|Sjp_0042320|SJC_S000337.34337	4	29	2.79339	1.1395e-05	3.44679e-05	gi|226468192|emb|CAX76323.1|/7.66041e-48/putative phosphatidylinositol-4-phosphate 5-kinase, type I, alpha [Schistosoma japonicum]
Sjc_0072020|Sjp_0072020|SJC_S001027.34005	120	867	2.78456	6.52462e-133	1.75789e-131	gi|226467205|emb|CAX76083.1|/8.80913e-52/eukaryotic translation initiation factor 2 [Schistosoma japonicum]
Sjc_0008990|Sjp_0008990|SJC_S000030.748485	370	2670	2.7827	0	0	gi|60693076|gb|AAX30664.1|/5.15028e-40/SJCHGC06727 protein [Schistosoma japonicum]
Sjc_0060970|Sjp_0060970|SJC_S000694.100632	5	36	2.77385	9.4307e-07	3.14649e-06	gi|56754473|gb|AAW25424.1|/1.03449e-112/SJCHGC05804 protein [Schistosoma japonicum]
Sjc_0046280|Sjp_0046280|SJC_S000403.88614	46	327	2.76107	1.00885e-50	1.38666e-49	gi|29841379|gb|AAP06411.1|/1.23789e-128/SJCHGC06675 protein [Schistosoma japonicum]
Sjc_0068760|Sjp_0068760|SJC_S000920.541	40	280	2.73882	2.70754e-43	3.27107e-42	gi|226467165|emb|CAX76063.1|/1.88757e-82/ATPase, H+ transporting, lysosomal accessory protein 4 [Schistosoma japonicum]
Sjc_0001400|Sjp_0001400|SJC_S000003.41336	3	21	2.73804	0.000245614	0.000646582	gi|226474410|emb|CAX71691.1|/7.60818e-80/putative cold shock domain protein A [Schistosoma japonicum]
Sjc_0070110|Sjp_0070110|SJC_S000967.69510	224	1567	2.73796	1.74414e-234	6.72155e-233	gi|56752611|gb|AAW24519.1|/2.0088e-116/unknown [Schistosoma japonicum]
Sjc_0103210|Sjp_0103210|SJC_S004096.34486	44	307	2.73461	3.10482e-47	4.03097e-46	gi|226480426|emb|CAX78877.1|/2.01027e-39/BAX inhibitor 1 [Schistosoma japonicum]
Sjc_0082240|Sjp_0082240|SJC_S001631.18232	776	5284	2.69902	0	0	gi|76162964|gb|ABA40864.1|/1.46556e-72/SJCHGC07036 protein [Schistosoma japonicum]
Sjc_0038780|Sjp_0038780|SJC_S000286.12993	5	34	2.69249	2.80724e-06	8.97285e-06	gi|254587300|emb|CAX83707.1|/6.24319e-105/Gag-Pol polyprotein [Schistosoma japonicum]
Sjc_0129610|Sjp_0129610|SJC_S024514.1562	337	2213	2.64668	0	0	gi|256081813|ref|XP_002577162.1|/1.61509e-142/hypothetical protein [Schistosoma mansoni]
Sjc_0092560|Sjp_0092560|SJC_S002508.26315	20	131	2.6414	2.73754e-20	1.92259e-19	gi|226480874|emb|CAX73534.1|/8.34409e-59/E3 ubiquitin-protein ligase MARCH5 [Schistosoma japonicum]
Sjc_0043790|Sjp_0043790|SJC_S000360.96475	307	1988	2.62656	8.27016e-284	3.44911e-282	gi|56754728|gb|AAW25549.1|/3.48242e-91/SJCHGC05794 protein [Schistosoma japonicum]
Sjc_0075650|Sjp_0075650|SJC_S001225.41876	942	6093	2.62488	0	0	gi|29841035|gb|AAP06048.1|/1.42874e-107/similar to NM_017284 proteasome (prosome, macropain) subunit, beta type, 2 in Rattus norvegicus [Schistosoma japonicum]
Sjc_0075570|Sjp_0075570|SJC_S001218.24369	113	730	2.62296	3.11572e-105	7.32495e-104	gi|256079259|ref|XP_002575906.1|/4.4573e-168/porphobilinogen synthase [Schistosoma mansoni]
Sjc_0068310|Sjp_0068310|SJC_S000907.8996	664	4289	2.62285	0	0	gi|226487136|emb|CAX75433.1|/5.23328e-145/proteasome (prosome macropain) subunit beta type 4 [Schistosoma japonicum]
Sjc_0084480|Sjp_0084480|SJC_S001767.7024	221	1422	2.61734	9.07444e-203	3.06968e-201	gi|226480502|emb|CAX73349.1|/0/Elongation factor Tu mitochondrial [Schistosoma japonicum]
Sjc_0038240|Sjp_0038240|SJC_S000278.244339	11	70	2.59858	2.79022e-11	1.28418e-10	gi|226486788|emb|CAX74471.1|/2.77886e-114/thioredoxin-like 2 [Schistosoma japonicum]
Sjc_0050940|Sjp_0050940|SJC_S000478.104291	165	1048	2.59854	9.57818e-149	2.71263e-147	gi|256083945|ref|XP_002578195.1|/1.36552e-112/fetal globin-inducing factor [Schistosoma mansoni]
Sjc_0134820|Sjp_0134820|SJC_S028071.86094	6	38	2.59391	1.18041e-06	3.88725e-06	gi|226469450|emb|CAX76555.1|/5.64042e-39/ubiquinol-cytochrome c reductase, complex III subunit VII [Schistosoma japonicum]
Sjc_0016380|Sjp_0016380|SJC_S000077.741533	109	688	2.5893	6.90922e-98	1.54103e-96	gi|226469990|emb|CAX70276.1|/0/putative mitochondrial import receptor subunit TOM40 homolog [Schistosoma japonicum]
Sjc_0090690|Sjp_0090690|SJC_S002317.21650	860	5416	2.58629	0	0	gi|226489288|emb|CAX75788.1|/0/Tubulin beta-2C chain [Schistosoma japonicum]
Sjc_0050970|Sjp_0050970|SJC_S000479.27242	1228	7713	2.58247	0	0	gi|56753165|gb|AAW24792.1|/1.5051e-94/SJCHGC01385 protein [Schistosoma japonicum]
Sjc_0024600|Sjp_0024600|SJC_S000141.529658	4	25	2.57955	0.00010019	0.000276545	gi|226470022|emb|CAX70292.1|/8.62732e-131/26S proteasome regulatory subunit N12 [Schistosoma japonicum]
Sjc_0000640|Sjp_0000640|SJC_S000001.590382	521	3253	2.57392	0	0	gi|226470330|emb|CAX70445.1|/6.18753e-43/ATPase, F0 complex, subunit E, mitochondrial,domain-containing protein [Schistosoma japonicum]
Sjc_0001940|Sjp_0001940|SJC_S000004.343849	13	81	2.57247	1.05262e-12	5.1982e-12	gi|227287559|emb|CAY17899.1|/2.32548e-82/expressed protein [Schistosoma mansoni]
Sjc_0051570|Sjp_0051570|SJC_S000487.32609	18	112	2.56872	4.78844e-17	2.93033e-16	gi|56756869|gb|AAW26606.1|/1.97051e-98/SJCHGC06728 protein [Schistosoma japonicum]
Sjc_0084990|Sjp_0084990|SJC_S001791.125218	5	31	2.55897	1.40659e-05	4.21284e-05	gi|76154288|gb|AAX25777.2|/3.03859e-92/SJCHGC09203 protein [Schistosoma japonicum]
Sjc_0114570|Sjp_0114570|SJC_S008346.6635	427	2628	2.55321	0	0	gi|226471066|emb|CAX70614.1|/1.19487e-68/histidine triad nucleotide binding protein 1 [Schistosoma japonicum]
Sjc_0033230|Sjp_0033230|SJC_S000221.40731	123	752	2.54366	1.01281e-104	2.36284e-103	gi|257206248|emb|CAX82775.1|/1.24922e-125/Conserved hypothetical protein [Schistosoma japonicum]
Sjc_0104110|Sjp_0104110|SJC_S004204.11564	317	1917	2.52789	3.12042e-262	1.26668e-260	gi|226470908|emb|CAX76887.1|/7.50926e-113/SAR1 gene homolog B [Schistosoma japonicum]
Sjc_0039930|Sjp_0039930|SJC_S000305.41069	883	5325	2.52381	0	0	gi|226482852|emb|CAX79393.1|/9.40886e-74/ribosomal protein S3 [Schistosoma japonicum]
Sjc_0090370|Sjp_0090370|SJC_S002287.51223	367	2198	2.51381	1.71736e-298	7.41631e-297	gi|226489268|emb|CAX75778.1|/1.87362e-111/proteasome (prosome, macropain) subunit, beta type, 1 [Schistosoma japonicum]
Sjc_0028480|Sjp_0028480|SJC_S000177.47365	8	48	2.51336	7.13862e-08	2.60438e-07	gi|256075299|ref|XP_002573957.1|/7.58683e-165/rna binding motif protein [Schistosoma mansoni]
Sjc_0050010|Sjp_0050010|SJC_S000464.92457	23	137	2.50465	5.1385e-20	3.57173e-19	gi|226486882|emb|CAX74518.1|/2.79452e-108/interferon stimulated exonuclease gene 20kDa-like 2 [Schistosoma japonicum]
Sjc_0033430|Sjp_0033430|SJC_S000225.60424	768	4570	2.50448	0	0	gi|226474568|emb|CAX77531.1|/4.25084e-69/putative transformer-2 protein [Schistosoma japonicum]
Sjc_0112240|Sjp_0112240|SJC_S007749.17089	52	309	2.5025	3.17174e-43	3.8243e-42	gi|226471528|emb|CAX70845.1|/1.52527e-166/Aquaporin-9 (AQP-9) (Small solute channel 1) [Schistosoma japonicum]
Sjc_0004600|Sjp_0004600|SJC_S000013.256632	73	431	2.49299	2.07926e-59	3.22975e-58	gi|226490156|emb|CAX69320.1|/5.39903e-154/DNA-directed RNA polymerase II subunit C [Schistosoma japonicum]
Sjc_0012260|Sjp_0012260|SJC_S000051.267964	261	1530	2.48294	1.92145e-205	6.57288e-204	gi|226467448|emb|CAX69600.1|/3.80783e-43/U6 snRNA-associated Sm-like protein LSm5 [Schistosoma japonicum]
Sjc_0098940|Sjp_0098940|SJC_S003606.109541	17	99	2.4718	1.20977e-14	6.56533e-14	gi|256075375|ref|XP_002573995.1|/1.11954e-80/diphthine synthase [Schistosoma mansoni]
Sjc_0011460|Sjp_0011460|SJC_S000045.439314	892	5182	2.4699	0	0	gi|226473716|emb|CAX71543.1|/5.80564e-68/ribosomal protein L27 [Schistosoma japonicum]
Sjc_0004510|Sjp_0004510|SJC_S000012.1049189	12	69	2.45453	1.60586e-10	7.09072e-10	gi|226483655|emb|CAX74128.1|/0/RNA-binding protein EWS [Schistosoma japonicum]
Sjc_0078300|Sjp_0078300|SJC_S001335.78739	94	539	2.45085	1.83089e-72	3.27891e-71	gi|226483401|emb|CAX74001.1|/4.08807e-134/hypothetical protein [Schistosoma japonicum]
Sjc_0066500|Sjp_0066500|SJC_S000837.212969	2486	14147	2.4401	0	0	gi|226475302|emb|CAX71939.1|/3.31945e-63/small subunit ribosomal protein S20e [Schistosoma japonicum]
Sjc_0051700|Sjp_0051700|SJC_S000489.163854	101	562	2.40774	5.89416e-74	1.07133e-72	gi|256079106|ref|XP_002575831.1|/0/mitotic checkpoint protein bub3 [Schistosoma mansoni]
Sjc_0053250|Sjp_0053250|SJC_S000527.47693	6	33	2.39129	1.62278e-05	4.84132e-05	gi|226479204|emb|CAX73097.1|/0/2-acylglycerol O-acyltransferase 2-A [Schistosoma japonicum]
Sjc_0090030|Sjp_0090030|SJC_S002261.47867	408	2242	2.38968	4.88558e-287	2.06585e-285	gi|226470292|emb|CAX70426.1|/3.38829e-58/Cupin, RmlC-type,domain-containing protein [Schistosoma japonicum]
Sjc_0043480|Sjp_0043480|SJC_S000355.182361	480	2637	2.38923	0	0	gi|226487976|emb|CAX75653.1|/2.24715e-22/protein translocation complex beta [Schistosoma japonicum]
Sjc_0022080|Sjp_0022080|SJC_S000121.7616	683	3735	2.38264	0	0	gi|29841129|gb|AAP06142.1|/1.58826e-118/similar to GenBank Accession Number AF103726 peptide elongation factor 1-beta in Gallus gallus [Schistosoma japonicum]
Sjc_0100470|Sjp_0100470|SJC_S003761.63	34	185	2.37566	5.12346e-25	4.22148e-24	gi|56753539|gb|AAW24972.1|/8.94102e-111/SJCHGC01067 protein [Schistosoma japonicum]
Sjc_0091770|Sjp_0091770|SJC_S002458.79884	7	38	2.37459	3.90194e-06	1.23616e-05	gi|256077334|ref|XP_002574961.1|/1.34156e-48/histone H2A [Schistosoma mansoni]
Sjc_0087150|Sjp_0087150|SJC_S001936.6783	563	3048	2.36812	0	0	gi|60692603|gb|AAX30636.1|/4.65157e-33/SJCHGC06247 protein [Schistosoma japonicum]
Sjc_0033590|Sjp_0033590|SJC_S000226.422891	204	1103	2.36616	1.47768e-140	4.05296e-139	gi|226467015|emb|CAX75988.1|/1.35545e-97/Protein pob [Schistosoma japonicum]
Sjc_0030480|Sjp_0030480|SJC_S000194.134118	1566	8450	2.36337	0	0	gi|56753872|gb|AAW25133.1|/1.40397e-61/SJCHGC06289 protein [Schistosoma japonicum]
Sjc_0103100|Sjp_0103100|SJC_S004092.124609	8	43	2.35539	9.4491e-07	3.15091e-06	gi|56758490|gb|AAW27385.1|/5.18761e-154/SJCHGC00937 protein [Schistosoma japonicum]
Sjc_0121450|Sjp_0121450|SJC_S014053.9564	2868	15381	2.35453	0	0	gi|256086246|ref|XP_002579313.1|/4.86542e-70/histone H3 [Schistosoma mansoni]
Sjc_0013380|Sjp_0013380|SJC_S000058.475487	109	581	2.34544	4.07214e-74	7.42373e-73	gi|238663000|emb|CAZ33911.1|/1.02336e-122/expressed protein [Schistosoma mansoni]
Sjc_0006220|Sjp_0006220|SJC_S000019.737110	40	212	2.33767	6.10552e-28	5.3801e-27	gi|226467620|emb|CAX69686.1|/0/APEX nuclease [Schistosoma japonicum]
Sjc_0070040|Sjp_0070040|SJC_S000966.90874	137	716	2.31711	1.23293e-89	2.56221e-88	gi|60688793|gb|AAX30416.1|/1.37706e-48/SJCHGC03453 protein [Schistosoma japonicum]
Sjc_0075380|Sjp_0075380|SJC_S001203.297	95	496	2.31579	1.41709e-62	2.27669e-61	gi|226480048|emb|CAX73320.1|/1.85153e-148/Mitochondrial carrier homolog 2 [Schistosoma japonicum]
Sjc_0079880|Sjp_0079880|SJC_S001449.33383	687	3582	2.31391	0	0	gi|226468324|emb|CAX69839.1|/1.70664e-83/NADH dehydrogenase (ubiquinone) 1 beta subcomplex 9 [Schistosoma japonicum]
Sjc_0112700|Sjp_0112700|SJC_S007843.4445	15	78	2.30982	5.17552e-11	2.35353e-10	gi|29841306|gb|AAP06338.1|/1.00699e-114/similar to GenBank Accession Number AE003822 CG8493 gene product in Drosophila melanogaster [Schistosoma japonicum]
Sjc_0022990|Sjp_0022990|SJC_S000130.93703	117	608	2.30917	4.66988e-76	8.61664e-75	gi|226481635|emb|CAX73715.1|/1.89628e-170/3'(2'), 5'-bisphosphate nucleotidase [Schistosoma japonicum]
Sjc_0028050|Sjp_0028050|SJC_S000172.434516	5	26	2.30639	0.000190728	0.000506032	gi|56758956|gb|AAW27618.1|/5.58562e-73/SJCHGC05833 protein [Schistosoma japonicum]
Sjc_0068100|Sjp_0068100|SJC_S000902.120922	28	145	2.30428	2.92766e-19	1.98514e-18	gi|226479872|emb|CAX73232.1|/1.23116e-123/putative Proline synthetase co-transcribed bacterial homolog protein [Schistosoma japonicum]
Sjc_0001170|Sjp_0001170|SJC_S000002.608426	24	124	2.30023	1.20081e-16	7.18949e-16	gi|256078158|ref|XP_002575364.1|/3.24541e-103/centromere protein A (cenp-A) (centromere autoantigen A) [Schistosoma mansoni]
Sjc_0019080|Sjp_0019080|SJC_S000097.304856	319	1638	2.29184	5.08062e-200	1.70917e-198	gi|256073537|ref|XP_002573086.1|/0/harp (smarcal1)-related [Schistosoma mansoni]
Sjc_0072250|Sjp_0072250|SJC_S001033.72194	139	705	2.27419	2.5128e-86	5.16907e-85	gi|256085767|ref|XP_002579084.1|/1.57474e-153/cullin-2 (cul-2) [Schistosoma mansoni]
Sjc_0065670|Sjp_0065670|SJC_S000825.54526	31	157	2.2723	2.06578e-20	1.45585e-19	gi|56758510|gb|AAW27395.1|/2.20011e-151/SJCHGC09054 protein [Schistosoma japonicum]
Sjc_0060160|Sjp_0060160|SJC_S000680.79095	88	443	2.26303	1.44198e-54	2.10053e-53	gi|226489759|emb|CAX75030.1|/6.48737e-125/proteasome (prosome macropain) subunit alpha type 4 [Schistosoma japonicum]
Sjc_0081530|Sjp_0081530|SJC_S001580.17460	62	312	2.26299	6.73592e-39	7.51191e-38	gi|56755215|gb|AAW25787.1|/7.917e-151/SJCHGC09583 protein [Schistosoma japonicum]
Sjc_0106930|Sjp_0106930|SJC_S004866.6549	445	2239	2.26252	1.86608e-268	7.67739e-267	gi|226469632|emb|CAX76646.1|/1.35773e-50/Mitochondrial import receptor subunit TOM22 homolog [Schistosoma japonicum]
Sjc_0050560|Sjp_0050560|SJC_S000473.139121	84	420	2.25371	1.48823e-51	2.0784e-50	gi|226470478|emb|CAX70519.1|/6.22124e-99/60S ribosome subunit biogenesis protein NIP7 [Schistosoma japonicum]
Sjc_0000910|Sjp_0000910|SJC_S000001.1295237	159	795	2.25335	4.61e-96	1.01704e-94	gi|56755281|gb|AAW25820.1|/4.40972e-76/SJCHGC05603 protein [Schistosoma japonicum]
Sjc_0066540|Sjp_0066540|SJC_S000839.69539	46	228	2.24074	1.61486e-28	1.45672e-27	gi|29841317|gb|AAP06349.1|/9.07038e-77/similar to GenBank Accession Number AF130115 PRO2783 in Homo sapiens [Schistosoma japonicum]
Sjc_0023500|Sjp_0023500|SJC_S000134.78627	86	425	2.23665	1.10447e-51	1.546e-50	gi|238656936|emb|CAZ28018.1|/6.7012e-36/expressed protein [Schistosoma mansoni]
Sjc_0060230|Sjp_0060230|SJC_S000680.261389	282	1392	2.23489	3.76134e-165	1.10642e-163	gi|226480506|emb|CAX73350.1|/5.2097e-32/26 proteasome complex subunit DSS1 [Schistosoma japonicum]
Sjc_0121950|Sjp_0121950|SJC_S014397.1005	10	49	2.22562	4.15392e-07	1.43061e-06	gi|226480098|emb|CAX73345.1|/0/putative eukaryotic translation initiation factor 2, subunit 3, structural gene X-linked [Schistosoma japonicum]
Sjc_0092210|Sjp_0092210|SJC_S002478.42382	19	93	2.22336	2.35262e-12	1.14601e-11	gi|226487584|emb|CAX74662.1|/3.64372e-91/proteasome (prosome, macropain) 26S subunit, non-ATPase, 12 [Schistosoma japonicum]
Sjc_0025920|Sjp_0025920|SJC_S000154.403375	327	1595	2.21763	3.56652e-187	1.16131e-185	gi|60701888|gb|AAX31134.1|/9.62585e-47/T-cell-stimulating antigen [Schistosoma japonicum]
Sjc_0071940|Sjp_0071940|SJC_S001024.179918	321	1565	2.21695	1.2746e-183	4.02127e-182	gi|256085723|ref|XP_002579063.1|/9.69821e-108/protein kinase [Schistosoma mansoni]
Sjc_0030540|Sjp_0030540|SJC_S000194.226811	233	1133	2.21327	3.53618e-133	9.56969e-132	gi|56756248|gb|AAW26299.1|/0/SJCHGC06229 protein [Schistosoma japonicum]
Sjc_0046910|Sjp_0046910|SJC_S000413.250960	304	1477	2.21208	6.3422e-173	1.93088e-171	gi|76155267|gb|AAX26526.2|/2.55502e-153/SJCHGC09040 protein [Schistosoma japonicum]
Sjc_0100700|Sjp_0100700|SJC_S003796.2054	27	131	2.20952	9.70072e-17	5.87738e-16	gi|256075640|ref|XP_002574125.1|/7.50372e-15/hypothetical protein [Schistosoma mansoni]
Sjc_0035280|Sjp_0035280|SJC_S000248.270854	1362	6568	2.20125	0	0	gi|226472250|emb|CAX77161.1|/1.48434e-31/hypothetical protein [Schistosoma japonicum]
Sjc_0056120|Sjp_0056120|SJC_S000584.197997	232	1114	2.19496	1.18015e-129	3.1108e-128	gi|56756731|gb|AAW26537.1|/2.61442e-113/SJCHGC05331 protein [Schistosoma japonicum]
Sjc_0051340|Sjp_0051340|SJC_S000485.44512	515	2470	2.19338	7.39526e-285	3.1055e-283	gi|29841393|gb|AAP06425.1|/3.25519e-81/SJCHGC00614 protein [Schistosoma japonicum]
Sjc_0066570|Sjp_0066570|SJC_S000839.181230	107	512	2.18998	2.26316e-60	3.56082e-59	gi|56756156|gb|AAW26256.1|/1.46175e-69/SJCHGC06423 protein [Schistosoma japonicum]
Sjc_0097570|Sjp_0097570|SJC_S003183.10704	14	67	2.18774	4.04416e-09	1.61475e-08	gi|238666301|emb|CAZ36938.1|/3.97565e-63/expressed protein [Schistosoma mansoni]
Sjc_0068370|Sjp_0068370|SJC_S000908.105724	473	2243	2.17707	1.8191e-256	7.28718e-255	gi|226471470|emb|CAX70816.1|/5.10339e-56/H/ACA ribonucleoprotein complex subunit 2 [Schistosoma japonicum]
Sjc_0007800|Sjp_0007800|SJC_S000025.138368	35	165	2.16931	2.87156e-20	2.01439e-19	gi|226479760|emb|CAX73176.1|/1.98152e-128/Transmembrane protein 86A [Schistosoma japonicum]
Sjc_0013850|Sjp_0013850|SJC_S000060.179359	21	99	2.16822	1.02545e-12	5.07226e-12	gi|226469072|emb|CAX70015.1|/1.03748e-118/Transmembrane protein 11 [Schistosoma japonicum]
Sjc_0050510|Sjp_0050510|SJC_S000472.250639	80	376	2.16417	3.88616e-44	4.78037e-43	-
Sjc_0044770|Sjp_0044770|SJC_S000379.21600	647	3036	2.16186	0	0	gi|226474948|emb|CAX77721.1|/1.34851e-74/putative 60S ribosomal protein L23a [Schistosoma japonicum]
Sjc_0104810|Sjp_0104810|SJC_S004309.14747	403	1887	2.15866	8.12136e-214	2.94351e-212	gi|56752931|gb|AAW24677.1|/2.09275e-65/SJCHGC05899 protein [Schistosoma japonicum]
Sjc_0105540|Sjp_0105540|SJC_S004485.12854	25	117	2.15839	1.06222e-14	5.78523e-14	gi|256087944|ref|XP_002580121.1|/1.66249e-173/sugar transporter [Schistosoma mansoni]
Sjc_0067290|Sjp_0067290|SJC_S000858.67128	570	2658	2.15282	2.51096e-299	1.09209e-297	gi|226468182|emb|CAX76318.1|/2.41557e-69/hypothetical protein [Schistosoma japonicum]
Sjc_0046390|Sjp_0046390|SJC_S000406.90558	131	610	2.15067	4.9561e-70	8.72188e-69	gi|56755417|gb|AAW25888.1|/2.98084e-67/SJCHGC06187 protein [Schistosoma japonicum]
Sjc_0104460|Sjp_0104460|SJC_S004262.5544	57	265	2.14797	2.66988e-31	2.5481e-30	gi|76154183|gb|AAX25678.2|/2.70014e-82/SJCHGC02511 protein [Schistosoma japonicum]
Sjc_0083270|Sjp_0083270|SJC_S001700.6932	45	209	2.14661	5.4971e-25	4.52322e-24	gi|226487656|emb|CAX74698.1|/5.98009e-81/Chromobox protein homolog 1 (Heterochromatin protein 1 homolog beta) [Schistosoma japonicum]
Sjc_0014990|Sjp_0014990|SJC_S000068.308377	1435	6642	2.14208	0	0	gi|60687580|gb|AAX30123.1|/5.48219e-42/ribosomal protein L37 [Schistosoma japonicum]
Sjc_0012890|Sjp_0012890|SJC_S000055.565050	954	4399	2.13663	0	0	gi|226469518|emb|CAX76589.1|/2.00171e-84/Cytochrome C Oxidase [Schistosoma japonicum]
Sjc_0035120|Sjp_0035120|SJC_S000247.70187	2333	10728	2.13263	0	0	gi|56757868|gb|AAW27074.1|/1.75138e-72/SJCHGC06252 protein [Schistosoma japonicum]
Sjc_0020550|Sjp_0020550|SJC_S000111.151058	349	1575	2.10552	2.85336e-173	8.73071e-172	gi|60692640|gb|AAX30638.1|/1.44518e-26/SJCHGC06306 protein [Schistosoma japonicum]
Sjc_0003670|Sjp_0003670|SJC_S000009.542612	39	176	2.10499	8.59058e-21	6.13224e-20	gi|56759036|gb|AAW27658.1|/1.39314e-84/SJCHGC04174 protein [Schistosoma japonicum]
Sjc_0040810|Sjp_0040810|SJC_S000316.60582	251	1130	2.10205	1.37573e-124	3.53453e-123	gi|56758260|gb|AAW27270.1|/5.23631e-81/SJCHGC05964 protein [Schistosoma japonicum]
Sjc_0086370|Sjp_0086370|SJC_S001871.18170	6	27	2.10133	0.000329554	0.000860486	gi|226470282|emb|CAX70421.1|/5.71145e-99/GTPase-activating protein ZNF289 [Schistosoma japonicum]
Sjc_0104250|Sjp_0104250|SJC_S004218.6179	7	31	2.08092	0.000127297	0.000346652	gi|257215904|emb|CAX83104.1|/9.05658e-170/TAR DNA-binding protein 43 [Schistosoma japonicum]
Sjc_0040720|Sjp_0040720|SJC_S000315.252516	1125	4989	2.08033	0	0	gi|56755499|gb|AAW25928.1|/1.34328e-64/SJCHGC05647 protein [Schistosoma japonicum]
Sjc_0061140|Sjp_0061140|SJC_S000698.42575	64	282	2.07092	9.12378e-32	8.83223e-31	gi|226487064|emb|CAX75397.1|/5.3089e-82/hypothetical protein [Schistosoma japonicum]
Sjc_0041090|Sjp_0041090|SJC_S000319.143162	125	550	2.06889	2.41988e-60	3.79759e-59	gi|26514148|gb|AAN78415.1|/3.03524e-98/IR1 protein [Schistosoma japonicum]
Sjc_0069120|Sjp_0069120|SJC_S000939.2492	115	502	2.05727	7.66414e-55	1.1218e-53	gi|189502934|gb|ACE06848.1|/1.33849e-113/unknown [Schistosoma japonicum]
Sjc_0004200|Sjp_0004200|SJC_S000011.358487	11	48	2.05466	1.85616e-06	6.02782e-06	gi|256087581|ref|XP_002579945.1|/0/proteasome subunit alpha 1 (T01 family) [Schistosoma mansoni]
Sjc_0072410|Sjp_0072410|SJC_S001036.130666	99	430	2.05051	5.22842e-47	6.74488e-46	gi|56753951|gb|AAW25168.1|/5.29514e-105/SJCHGC09541 protein [Schistosoma japonicum]
Sjc_0073580|Sjp_0073580|SJC_S001106.11645	405	1751	2.04373	3.08826e-185	9.94943e-184	gi|56756495|gb|AAW26420.1|/6.06197e-90/SJCHGC06602 protein [Schistosoma japonicum]
Sjc_0032780|Sjp_0032780|SJC_S000214.416379	115	488	2.01648	4.93612e-52	6.95742e-51	gi|226468814|emb|CAX76435.1|/4.18741e-58/hypothetical protein [Schistosoma japonicum]
Sjc_0023070|Sjp_0023070|SJC_S000131.57968	33	140	2.01606	5.30408e-16	3.08467e-15	gi|56759412|gb|AAW27846.1|/3.0583e-107/SJCHGC06508 protein [Schistosoma japonicum]
Sjc_0028950|Sjp_0028950|SJC_S000182.153510	104	441	2.0156	3.76622e-47	4.8689e-46	gi|58802752|gb|AAW82477.1|/1.08433e-111/serine/threonine specific protein phosphatase [Schistosoma japonicum]
Sjc_0012600|Sjp_0012600|SJC_S000054.10849	13	55	2.01362	4.64576e-07	1.59279e-06	gi|56755623|gb|AAW25990.1|/1.70668e-108/SJCHGC08975 protein [Schistosoma japonicum]
Sjc_0087200|Sjp_0087200|SJC_S001938.5156	147	620	2.00789	2.7632e-65	4.59703e-64	gi|256090065|ref|XP_002581041.1|/5.49313e-155/UfSP2 peptidase (C78 family) [Schistosoma mansoni]
Sjc_0025790|Sjp_0025790|SJC_S000152.279760	81	341	2.00557	1.37265e-36	1.47408e-35	gi|256081479|ref|XP_002576997.1|/0/receptor protein tyrosine phosphatase [Schistosoma mansoni]
Sjc_0060980|Sjp_0060980|SJC_S000694.118312	10	42	2.00323	1.21293e-05	3.65079e-05	gi|56756647|gb|AAW26496.1|/3.76222e-95/SJCHGC05724 protein [Schistosoma japonicum]
Sjc_0069440|Sjp_0069440|SJC_S000957.9585	68	284	1.99405	1.6178e-30	1.52018e-29	gi|226483781|emb|CAX79533.1|/3.632e-79/Conserved hypothetical protein [Schistosoma japonicum]
Sjc_0033500|Sjp_0033500|SJC_S000226.113790	17	71	1.99239	1.15805e-08	4.49991e-08	gi|256072980|ref|XP_002572811.1|/0/vacuolar protein sorting-associated protein (vps13b) [Schistosoma mansoni]
Sjc_0058640|Sjp_0058640|SJC_S000638.166097	433	1805	1.99109	1.48372e-184	4.73004e-183	gi|256071993|ref|XP_002572322.1|/3.64338e-33/DNA-directed rna polymerase II subunit n [Schistosoma mansoni]
Sjc_0077020|Sjp_0077020|SJC_S001295.149425	46	191	1.98553	6.54158e-21	4.69713e-20	gi|56758352|gb|AAW27316.1|/1.07525e-77/SJCHGC03107 protein [Schistosoma japonicum]
Sjc_0061600|Sjp_0061600|SJC_S000711.36741	16	66	1.97657	4.6185e-08	1.71371e-07	gi|56757789|gb|AAW27035.1|/2.97404e-82/SJCHGC06285 protein [Schistosoma japonicum]
Sjc_0100020|Sjp_0100020|SJC_S003714.11014	9	37	1.971	4.95816e-05	0.000141208	gi|256052595|ref|XP_002569848.1|/0/ebna2 binding protein P100 [Schistosoma mansoni]
Sjc_0037600|Sjp_0037600|SJC_S000270.29733	815	3343	1.96777	0	0	gi|226477280|emb|CAX78293.1|/1.37739e-162/putative ribosomal protein L5 [Schistosoma japonicum]
Sjc_0048690|Sjp_0048690|SJC_S000441.22771	505	2068	1.96536	1.32065e-207	4.54319e-206	gi|226486980|emb|CAX75355.1|/4.91589e-43/hypothetical protein [Schistosoma japonicum]
Sjc_0050550|Sjp_0050550|SJC_S000473.133603	11	45	1.96137	7.58496e-06	2.33729e-05	gi|256074597|ref|XP_002573610.1|/0/bicoid-interacting protein related [Schistosoma mansoni]
Sjc_0069130|Sjp_0069130|SJC_S000939.25088	2838	11561	1.95782	0	0	gi|226475180|emb|CAX71884.1|/5.1395e-71/ribosomal protein L21 [Schistosoma japonicum]
Sjc_0071850|Sjp_0071850|SJC_S001023.63999	521	2121	1.95688	1.14286e-211	4.04584e-210	gi|56758156|gb|AAW27218.1|/1.73615e-168/SJCHGC06134 protein [Schistosoma japonicum]
Sjc_0078540|Sjp_0078540|SJC_S001346.18243	384	1558	1.95205	1.71767e-155	4.98044e-154	gi|226470252|emb|CAX70406.1|/2.72435e-65/Protein yippee-like 5 [Schistosoma japonicum]
Sjc_0131560|Sjp_0131560|SJC_S026056.18122	768	3109	1.94874	1.2e-307	5.25669e-306	gi|226485545|emb|CAX75192.1|/9.08059e-29/hypothetical protein [Schistosoma japonicum]
Sjc_0060370|Sjp_0060370|SJC_S000681.171600	106	429	1.94819	5.5854e-44	6.84296e-43	gi|226468520|emb|CAX69937.1|/4.05464e-70/Putative OPA3-like protein CG13603 [Schistosoma japonicum]
Sjc_0004120|Sjp_0004120|SJC_S000011.111187	36	144	1.93109	1.3455e-15	7.72175e-15	gi|56753830|gb|AAW25112.1|/6.47466e-88/SJCHGC06303 protein [Schistosoma japonicum]
Sjc_0098960|Sjp_0098960|SJC_S003607.10924	12	48	1.93109	4.72792e-06	1.49008e-05	gi|56754754|gb|AAW25562.1|/7.71648e-135/SJCHGC05124 protein [Schistosoma japonicum]
Sjc_0037240|Sjp_0037240|SJC_S000265.223783	2980	11898	1.92882	0	0	gi|60687582|gb|AAX30124.1|/1.0875e-29/ribosomal protein S29 [Schistosoma japonicum]
Sjc_0008360|Sjp_0008360|SJC_S000027.265148	529	2105	1.92395	1.94907e-205	6.63009e-204	gi|226470354|emb|CAX70457.1|/4.51375e-133/Heterogeneous nuclear ribonucleoprotein K [Schistosoma japonicum]
Sjc_0025140|Sjp_0025140|SJC_S000147.106221	2482	9804	1.91336	0	0	gi|226475122|emb|CAX71849.1|/8.78427e-56/peptidylprolyl isomerase [Schistosoma japonicum]
Sjc_0093030|Sjp_0093030|SJC_S002531.23903	201	794	1.91331	4.37466e-78	8.29823e-77	gi|56757637|gb|AAW26970.1|/1.04849e-86/SJCHGC02592 protein [Schistosoma japonicum]
Sjc_0051940|Sjp_0051940|SJC_S000492.45635	638	2514	1.90989	1.41194e-242	5.58265e-241	gi|29841071|gb|AAP06084.1|/1.0728e-45/hypothetical protein [Schistosoma japonicum]
Sjc_0119070|Sjp_0119070|SJC_S010898.1545	567	2217	1.89868	1.72479e-212	6.14166e-211	gi|226480816|emb|CAX73505.1|/6.51311e-171/RNA-binding region RNP-1 (RNA recognition motif),domain-containing protein [Schistosoma japonicum]
Sjc_0064110|Sjp_0064110|SJC_S000781.77985	155	601	1.88643	1.93048e-58	2.93868e-57	gi|56758052|gb|AAW27166.1|/4.69239e-65/SJCHGC09481 protein [Schistosoma japonicum]
Sjc_0111740|Sjp_0111740|SJC_S007671.1586	2009	7787	1.88607	0	0	gi|226472238|emb|CAX77155.1|/1.99567e-131/Heterogeneous nuclear ribonucleoprotein K [Schistosoma japonicum]
Sjc_0035720|Sjp_0035720|SJC_S000251.194195	284	1099	1.88366	3.45194e-105	8.08418e-104	gi|256079315|ref|XP_002575934.1|/0/chaperonin containing t-complex protein 1 theta subunit tcpq [Schistosoma mansoni]
Sjc_0086610|Sjp_0086610|SJC_S001891.10870	36	139	1.87984	1.26094e-14	6.83084e-14	gi|226480668|emb|CAX73431.1|/1.92206e-125/DIM1 dimethyladenosine transferase 1-like protein [Schistosoma japonicum]
Sjc_0066340|Sjp_0066340|SJC_S000836.236020	1546	5947	1.8751	0	0	gi|226481359|emb|CAX73577.1|/2.14062e-54/Cystatin-B (Stefin-B) [Schistosoma japonicum]
Sjc_0085060|Sjp_0085060|SJC_S001792.96788	167	642	1.87443	8.9479e-62	1.43002e-60	gi|60690232|gb|AAX30502.1|/1.00206e-35/SJCHGC04188 protein [Schistosoma japonicum]
Sjc_0002520|Sjp_0002520|SJC_S000005.919406	58	223	1.87437	1.68886e-22	1.29189e-21	gi|226470332|emb|CAX70446.1|/2.43806e-45/Surfeit locus protein 4 [Schistosoma japonicum]
Sjc_0080800|Sjp_0080800|SJC_S001559.110371	966	3711	1.87323	0	0	gi|29841077|gb|AAP06090.1|/1.0379e-135/similar to NM_058275 probable 60S ribosomal protein L7 in Caenorhabditis elegans [Schistosoma japonicum]
Sjc_0013300|Sjp_0013300|SJC_S000058.269457	153	585	1.86635	3.91828e-56	5.83335e-55	gi|256052758|ref|XP_002569919.1|/7.01463e-94/hypothetical protein [Schistosoma mansoni]
Sjc_0030160|Sjp_0030160|SJC_S000192.702914	232	883	1.85971	1.91169e-83	3.84168e-82	gi|56754997|gb|AAW25681.1|/5.94912e-81/SJCHGC05940 protein [Schistosoma japonicum]
Sjc_0052950|Sjp_0052950|SJC_S000514.123164	1180	4463	1.85073	0	0	gi|56756402|gb|AAW26374.1|/3.92076e-56/SJCHGC01443 protein [Schistosoma japonicum]
Sjc_0003120|Sjp_0003120|SJC_S000007.684227	1502	5614	1.83365	0	0	gi|226481705|emb|CAX79118.1|/8.84998e-70/FUS-interacting serine-arginine-rich protein 1 [Schistosoma japonicum]
Sjc_0092540|Sjp_0092540|SJC_S002508.9028	174	650	1.83275	1.04719e-60	1.6519e-59	gi|56759024|gb|AAW27652.1|/0/SJCHGC00876 protein [Schistosoma japonicum]
Sjc_0046120|Sjp_0046120|SJC_S000399.201347	11	41	1.82732	4.69362e-05	0.000133799	gi|238663114|emb|CAZ34021.1|/0/expressed protein [Schistosoma mansoni]
Sjc_0072620|Sjp_0072620|SJC_S001041.24183	54	201	1.82704	8.65272e-20	5.9803e-19	gi|226479848|emb|CAX73220.1|/0/Pleiotropic regulator 1 [Schistosoma japonicum]
Sjc_0039440|Sjp_0039440|SJC_S000297.325669	1403	5220	1.82702	0	0	gi|226470456|emb|CAX70508.1|/7.38589e-120/peptidyl-prolyl cis-trans isomerase B (cyclophilin B) [Schistosoma japonicum]
Sjc_0018220|Sjp_0018220|SJC_S000089.6986	1009	3731	1.81816	0	0	gi|226486456|emb|CAX74357.1|/6.43519e-46/hypothetical protein [Schistosoma japonicum]
Sjc_0029290|Sjp_0029290|SJC_S000185.444196	433	1580	1.79904	2.30936e-141	6.36276e-140	gi|226469178|emb|CAX70068.1|/5.78986e-37/Serine/arginine repetitive matrix protein 2 [Schistosoma japonicum]
Sjc_0074090|Sjp_0074090|SJC_S001150.11437	59	215	1.79746	1.28427e-20	9.12476e-20	gi|171473912|gb|AAP06470.2|/1.38726e-116/SJCHGC06246 protein [Schistosoma japonicum]
Sjc_0035150|Sjp_0035150|SJC_S000247.128755	14	51	1.79479	6.93956e-06	2.1471e-05	gi|256052868|ref|XP_002569971.1|/0/DNA replication licensing factor MCM4 [Schistosoma mansoni]
Sjc_0102800|Sjp_0102800|SJC_S004069.45429	1516	5510	1.79328	0	0	gi|226473856|emb|CAX77374.1|/1.2281e-71/ribosomal protein L10a [Schistosoma japonicum]
Sjc_0068550|Sjp_0068550|SJC_S000914.44287	51	184	1.78235	1.12154e-17	7.15832e-17	gi|56758880|gb|AAW27580.1|/0/SJCHGC05501 protein [Schistosoma japonicum]
Sjc_0009000|Sjp_0009000|SJC_S000030.762130	33	119	1.78168	6.36502e-12	3.01373e-11	gi|238662569|emb|CAZ33501.1|/3.22127e-40/expressed protein [Schistosoma mansoni]
Sjc_0058210|Sjp_0058210|SJC_S000631.20203	47	169	1.77818	2.68432e-16	1.57921e-15	gi|29841134|gb|AAP06147.1|/8.74898e-65/similar to GenBank Accession Number P02276 histone H2A [Schistosoma japonicum]
Sjc_0086470|Sjp_0086470|SJC_S001877.33517	48	171	1.76403	2.56388e-16	1.50981e-15	gi|226468678|emb|CAX76367.1|/6.97775e-69/Proteasome maturation factor UMP1 domain-containing protein [Schistosoma japonicum]
Sjc_0075430|Sjp_0075430|SJC_S001207.12897	108	380	1.74669	5.91488e-34	6.02269e-33	gi|256081038|ref|XP_002576781.1|/1.5824e-118/chromatin regulatory protein sir2 [Schistosoma mansoni]
Sjc_0005660|Sjp_0005660|SJC_S000017.422659	2060	7193	1.73545	0	0	gi|29841450|gb|AAP06482.1|/5.47616e-154/SJCHGC06323 protein [Schistosoma japonicum]
Sjc_0045930|Sjp_0045930|SJC_S000397.16123	208	725	1.73286	1.32775e-62	2.1388e-61	gi|76153895|gb|AAX25465.2|/4.60856e-61/SJCHGC08583 protein [Schistosoma japonicum]
Sjc_0029520|Sjp_0029520|SJC_S000187.253288	33	115	1.73187	3.5163e-11	1.61469e-10	gi|29840924|gb|AAP05925.1|/3.26763e-58/similar to Down syndrome critical region protein 5 beta - human [Schistosoma japonicum]
Sjc_0079610|Sjp_0079610|SJC_S001423.3835	4271	14834	1.72776	0	0	gi|256086246|ref|XP_002579313.1|/4.86542e-70/histone H3 [Schistosoma mansoni]
Sjc_0029190|Sjp_0029190|SJC_S000185.766	16	55	1.71375	6.18034e-06	1.92098e-05	gi|56758634|gb|AAW27457.1|/2.07935e-55/SJCHGC06554 protein [Schistosoma japonicum]
Sjc_0075950|Sjp_0075950|SJC_S001243.77896	848	2895	1.70292	1.49534e-238	5.8366e-237	gi|29841451|gb|AAP06483.1|/3.70409e-88/similar to NM_057813 ribosomal protein L9 in Ictalurus punctatus [Schistosoma japonicum]
Sjc_0008070|Sjp_0008070|SJC_S000026.213735	31	105	1.69208	4.96892e-10	2.10695e-09	gi|56756959|gb|AAW26651.1|/2.40022e-96/SJCHGC05973 protein [Schistosoma japonicum]
Sjc_0023490|Sjp_0023490|SJC_S000134.69590	13	44	1.692	6.44548e-05	0.000181865	gi|29840934|gb|AAP05935.1|/7.44752e-58/SJCHGC01984 protein [Schistosoma japonicum]
Sjc_0021720|Sjp_0021720|SJC_S000118.220896	452	1528	1.68869	2.28668e-125	5.95025e-124	gi|256053162|ref|XP_002570073.1|/6.4866e-19/hypothetical protein [Schistosoma mansoni]
Sjc_0074950|Sjp_0074950|SJC_S001180.15534	53	179	1.68772	4.48322e-16	2.61228e-15	gi|226473682|emb|CAX71526.1|/1.94751e-163/Plasminogen activator inhibitor 1 RNA-binding protein [Schistosoma japonicum]
Sjc_0029340|Sjp_0029340|SJC_S000186.136061	20	67	1.67363	8.60546e-07	2.88539e-06	gi|226470036|emb|CAX70299.1|/5.7333e-98/ubiquitin-conjugating enzyme E2G 2 [Schistosoma japonicum]
Sjc_0081410|Sjp_0081410|SJC_S001574.31980	64	214	1.67276	1.00887e-18	6.71364e-18	gi|226470870|emb|CAX76868.1|/6.64054e-17/hypotheticial protein [Schistosoma japonicum]
Sjc_0062750|Sjp_0062750|SJC_S000731.28765	108	361	1.6726	1.59902e-30	1.50719e-29	gi|226468272|emb|CAX69813.1|/0/mRNA export factor [Schistosoma japonicum]
Sjc_0082300|Sjp_0082300|SJC_S001633.22706	377	1260	1.67231	2.65378e-102	6.05201e-101	gi|226471316|emb|CAX70739.1|/3.88915e-142/Antolefinin (Antolefinine) [Schistosoma japonicum]
Sjc_0057780|Sjp_0057780|SJC_S000621.164907	1834	6119	1.66979	0	0	gi|60692488|gb|AAX30630.1|/1.93376e-47/SJCHGC06073 protein [Schistosoma japonicum]
Sjc_0015700|Sjp_0015700|SJC_S000073.49948	59	196	1.66383	3.80794e-17	2.33971e-16	gi|56753866|gb|AAW25130.1|/0/SJCHGC02831 protein [Schistosoma japonicum]
Sjc_0048650|Sjp_0048650|SJC_S000440.54417	56	186	1.66357	2.42506e-16	1.43083e-15	gi|256083636|ref|XP_002578047.1|/0/Protoporphyrinogen oxidase chloroplast/mitochondrial precursor [Schistosoma mansoni]
Sjc_0069320|Sjp_0069320|SJC_S000950.22242	320	1061	1.66088	1.31334e-85	2.67455e-84	gi|226470204|emb|CAX70382.1|/8.54332e-121/CD151 antigen [Schistosoma japonicum]
Sjc_0031010|Sjp_0031010|SJC_S000198.131448	16	53	1.65977	1.44117e-05	4.31218e-05	gi|226474472|emb|CAX71722.1|/2.10556e-148/phosphoglycerate kinase 1 [Schistosoma japonicum]
Sjc_0112300|Sjp_0112300|SJC_S007759.30	48	159	1.65885	3.90338e-14	2.07759e-13	gi|256076787|ref|XP_002574691.1|/6.17718e-163/DNA replication licensing factor MCM7 [Schistosoma mansoni]
Sjc_0075590|Sjp_0075590|SJC_S001220.11580	168	553	1.65026	4.64476e-45	5.80738e-44	gi|226468984|emb|CAX76520.1|/7.0005e-143/putative proliferating cell nuclear antigen [Schistosoma japonicum]
Sjc_0091980|Sjp_0091980|SJC_S002467.11983	810	2665	1.64968	3.79514e-210	1.32049e-208	gi|226487270|emb|CAX75500.1|/0/Tubulin alpha-1 chain [Schistosoma japonicum]
Sjc_0082340|Sjp_0082340|SJC_S001634.25690	47	154	1.64424	1.43463e-13	7.40919e-13	gi|56754903|gb|AAW25634.1|/0/SJCHGC05176 protein [Schistosoma japonicum]
Sjc_0037930|Sjp_0037930|SJC_S000272.204336	298	976	1.64312	1.0064e-77	1.9031e-76	gi|226467768|emb|CAX69760.1|/3.6144e-171/Heterogeneous nuclear ribonucleoprotein U-like protein 1 [Schistosoma japonicum]
Sjc_0009620|Sjp_0009620|SJC_S000033.137660	118	385	1.63729	1.55763e-31	1.49126e-30	gi|56756623|gb|AAW26484.1|/1.0718e-24/SJCHGC02961 protein [Schistosoma japonicum]
Sjc_0129170|Sjp_0129170|SJC_S023879.277	562	1828	1.63317	1.01092e-142	2.79796e-141	gi|56755601|gb|AAW25979.1|/2.44905e-80/SJCHGC09026 protein [Schistosoma japonicum]
Sjc_0015930|Sjp_0015930|SJC_S000075.266106	59	191	1.62671	2.92328e-16	1.71482e-15	gi|75002933|sp|Q5D8V5.1|PURA_SCHJA/0/RecName: Full=Adenylosuccinate synthetase; Short=AMPSase; Short=AdSS; AltName: Full=IMP--aspartate ligase
Sjc_0107350|Sjp_0107350|SJC_S005033.2395	247	792	1.61243	9.14364e-62	1.45748e-60	gi|76153635|gb|AAX25249.2|/0/SJCHGC04867 protein [Schistosoma japonicum]
Sjc_0043930|Sjp_0043930|SJC_S000363.299476	2276	7280	1.60893	0	0	gi|29841135|gb|AAP06148.1|/2.44702e-111/SJCHGC02314 protein [Schistosoma japonicum]
Sjc_0031490|Sjp_0031490|SJC_S000201.147029	2297	7324	1.60437	0	0	gi|226479862|emb|CAX73227.1|/2.0886e-12/hypothetical protein [Schistosoma japonicum]
Sjc_0074960|Sjp_0074960|SJC_S001180.34965	795	2525	1.5988	1.5864e-190	5.27846e-189	gi|226469404|emb|CAX70181.1|/1.66356e-62/elongation factor SIII p15 subunit [Schistosoma japonicum]
Sjc_0095780|Sjp_0095780|SJC_S002838.3972	23	73	1.59615	6.7555e-07	2.28778e-06	gi|256071267|ref|XP_002571962.1|/0/chaperonin containing t-complex protein 1 zeta subunit tcpz [Schistosoma mansoni]
Sjc_0071230|Sjp_0071230|SJC_S001001.106674	118	371	1.58387	4.22254e-29	3.84896e-28	gi|238658691|emb|CAZ29742.1|/5.06906e-166/expressed protein [Schistosoma mansoni]
Sjc_0078760|Sjp_0078760|SJC_S001358.107	79	248	1.58169	6.321e-20	4.37868e-19	gi|238652543|emb|CAZ39021.1|/2.96341e-21/expressed protein [Schistosoma mansoni]
Sjc_0001310|Sjp_0001310|SJC_S000002.1104089	722	2261	1.57835	1.05259e-167	3.12644e-166	gi|12330700|gb|AAG52888.1|AF333765_1/2.43923e-58/DAD-1-like protein [Schistosoma japonicum]
Sjc_0088660|Sjp_0088660|SJC_S002138.9489	145	447	1.55585	7.10588e-34	7.22332e-33	gi|226487680|emb|CAX74710.1|/1.18268e-28/Dpy-30-like protein [Schistosoma japonicum]
Sjc_0060080|Sjp_0060080|SJC_S000676.70868	411	1259	1.54656	1.5963e-91	3.37496e-90	gi|226471832|emb|CAX76954.1|/6.41927e-59/NADH dehydrogenase (ubiquinone) 1 beta subcomplex 8 [Schistosoma japonicum]
Sjc_0042400|Sjp_0042400|SJC_S000338.252659	1547	4721	1.54111	0	0	gi|56755932|gb|AAW26144.1|/0/SJCHGC02223 protein [Schistosoma japonicum]
Sjc_0091270|Sjp_0091270|SJC_S002380.6659	105	318	1.5304	5.26338e-24	4.22806e-23	gi|257206622|emb|CAX82939.1|/5.46596e-74/KH-type splicing regulatory protein (FUSE binding protein 2) [Schistosoma japonicum]
Sjc_0063240|Sjp_0063240|SJC_S000754.42220	1547	4685	1.53008	0	0	gi|56757992|gb|AAW27136.1|/1.04511e-56/SJCHGC02213 protein [Schistosoma japonicum]
Sjc_0028110|Sjp_0028110|SJC_S000173.161986	36	109	1.52948	3.72316e-09	1.50135e-08	gi|56752587|gb|AAW24507.1|/1.05998e-65/SJCHGC04361 protein [Schistosoma japonicum]
Sjc_0080420|Sjp_0080420|SJC_S001515.3174	1642	4958	1.5258	0	0	gi|171473974|gb|ACB47095.1|/3.08624e-48/SJCHGC01950 protein [Schistosoma japonicum]
Sjc_0024840|Sjp_0024840|SJC_S000145.163079	564	1700	1.52328	2.92618e-120	7.36261e-119	gi|56758640|gb|AAW27460.1|/1.28758e-109/SJCHGC01717 protein [Schistosoma japonicum]
Sjc_0029210|Sjp_0029210|SJC_S000185.44105	548	1648	1.51996	2.83376e-116	7.10073e-115	gi|226472590|emb|CAX70981.1|/2.48383e-93/hypothetical protein [Schistosoma japonicum]
Sjc_0077210|Sjp_0077210|SJC_S001300.4532	1740	5220	1.51645	0	0	gi|74900190|sp|Q5DAA3.1|RS3A_SCHJA/5.59206e-130/RecName: Full=40S ribosomal protein S3a
Sjc_0008080|Sjp_0008080|SJC_S000026.219041	63	189	1.51601	1.07508e-14	5.85002e-14	gi|226483675|emb|CAX74138.1|/1.77855e-64/Nuclear cap-binding protein subunit 2 [Schistosoma japonicum]
Sjc_0018720|Sjp_0018720|SJC_S000092.259205	310	925	1.5087	2.30994e-65	3.85349e-64	gi|238661600|emb|CAZ32572.1|/0/expressed protein [Schistosoma mansoni]
Sjc_0034270|Sjp_0034270|SJC_S000234.125623	186	554	1.50595	9.78018e-40	1.10691e-38	gi|226469236|emb|CAX70097.1|/0/RNA-binding protein 39 [Schistosoma japonicum]
Sjc_0078240|Sjp_0078240|SJC_S001333.17619	41	121	1.49329	1.03353e-09	4.31926e-09	gi|56757033|gb|AAW26688.1|/3.25713e-58/SJCHGC09096 protein [Schistosoma japonicum]
Sjc_0110450|Sjp_0110450|SJC_S007056.3004	58	171	1.49138	3.85484e-13	1.94306e-12	gi|226488849|emb|CAX74774.1|/3.08606e-37/hypothetical protein [Schistosoma japonicum]
Sjc_0079490|Sjp_0079490|SJC_S001416.2788	111	327	1.49033	9.2518e-24	7.34475e-23	gi|56755813|gb|AAW26085.1|/9.73917e-105/SJCHGC05306 protein [Schistosoma japonicum]
Sjc_0082500|Sjp_0082500|SJC_S001649.19620	95	278	1.48061	3.00772e-20	2.10748e-19	gi|226489919|emb|CAX75110.1|/4.58288e-177/Tbnl protein [Schistosoma japonicum]
Sjc_0061340|Sjp_0061340|SJC_S000707.94438	3347	9776	1.47788	0	0	gi|56755279|gb|AAW25819.1|/7.60706e-60/SJCHGC04946 protein [Schistosoma japonicum]
Sjc_0091020|Sjp_0091020|SJC_S002351.14237	1937	5651	1.47619	0	0	gi|56756583|gb|AAW26464.1|/6.02971e-65/SJCHGC06383 protein [Schistosoma japonicum]
Sjc_0058880|Sjp_0058880|SJC_S000645.81450	4029	11745	1.47505	0	0	gi|56758184|gb|AAW27232.1|/4.25773e-68/SJCHGC01887 protein [Schistosoma japonicum]
Sjc_0054280|Sjp_0054280|SJC_S000545.23292	7491	21801	1.47266	0	0	gi|226476580|emb|CAX72182.1|/0/eukaryotic translation elongation factor 1 alpha 2 [Schistosoma japonicum]
Sjc_0058500|Sjp_0058500|SJC_S000636.69814	33	96	1.47166	7.66144e-08	2.7851e-07	gi|226480726|emb|CAX73460.1|/4.81819e-125/hypothetical protein [Schistosoma japonicum]
Sjc_0006000|Sjp_0006000|SJC_S000018.883646	289	839	1.46916	3.20876e-57	4.82423e-56	gi|238656785|emb|CAZ27870.1|/0/expressed protein [Schistosoma mansoni]
Sjc_0131830|Sjp_0131830|SJC_S026109.152	77	222	1.45936	3.78982e-16	2.21887e-15	gi|226488901|emb|CAX74800.1|/1.55923e-136/Glycerophosphodiester phosphodiesterase domain-containing protein 1 [Schistosoma japonicum]
Sjc_0094870|Sjp_0094870|SJC_S002690.48	47	135	1.45405	2.54028e-10	1.10326e-09	gi|238660286|emb|CAZ31294.1|/0/expressed protein [Schistosoma mansoni]
Sjc_0086580|Sjp_0086580|SJC_S001886.17517	23	66	1.45073	1.07628e-05	3.26694e-05	gi|256087832|ref|XP_002580067.1|/4.64073e-37/60S ribosomal protein L19 [Schistosoma mansoni]
Sjc_0021000|Sjp_0021000|SJC_S000114.366044	83	236	1.43926	9.3489e-17	5.66987e-16	gi|56755373|gb|AAW25866.1|/7.23853e-112/SJCHGC04482 protein [Schistosoma japonicum]
Sjc_0071040|Sjp_0071040|SJC_S000998.8983	379	1077	1.43817	9.95696e-71	1.76244e-69	gi|29841432|gb|AAP06464.1|/4.92169e-97/similar to GenBank Accession Number AF281063 charged multivesicular body protein 1/chromatin modifying protein 1 [Schistosoma japonicum]
Sjc_0073540|Sjp_0073540|SJC_S001104.12654	151	426	1.42793	1.07872e-28	9.75981e-28	gi|60688034|gb|AAX30350.1|/2.58739e-39/SJCHGC03056 protein [Schistosoma japonicum]
Sjc_0060860|Sjp_0060860|SJC_S000691.165046	89	251	1.42733	1.57914e-17	9.95381e-17	gi|226467572|emb|CAX69662.1|/6.90737e-53/hypothetical protein [Schistosoma japonicum]
Sjc_0076300|Sjp_0076300|SJC_S001256.83207	199	561	1.42668	3.11954e-37	3.37987e-36	gi|29841261|gb|AAP06293.1|/7.18793e-141/SJCHGC02774 protein [Schistosoma japonicum]
Sjc_0059660|Sjp_0059660|SJC_S000663.22048	234	657	1.42096	4.61968e-43	5.53725e-42	gi|226482560|emb|CAX73879.1|/7.67251e-44/hypothetical protein [Schistosoma japonicum]
Sjc_0069680|Sjp_0069680|SJC_S000962.165757	17974	50265	1.41514	0	0	-
Sjc_0000230|Sjp_0000230|SJC_S000000.862617	18	50	1.40559	0.000192714	0.000511077	gi|226469666|emb|CAX76663.1|/0/Helicase at 25E [Schistosoma japonicum]
Sjc_0028670|Sjp_0028670|SJC_S000180.222386	1242	3436	1.39958	1.16334e-212	4.16681e-211	gi|226467988|emb|CAX76221.1|/1.01828e-119/hypotherical protein [Schistosoma japonicum]
Sjc_0033470|Sjp_0033470|SJC_S000226.34551	612	1692	1.39858	1.31703e-105	3.1083e-104	gi|56756334|gb|AAW26340.1|/4.29301e-101/SJCHGC02467 protein [Schistosoma japonicum]
Sjc_0057790|Sjp_0057790|SJC_S000621.170470	231	638	1.3973	7.39564e-41	8.49661e-40	gi|76152644|gb|AAX24328.2|/8.59422e-71/SJCHGC05542 protein [Schistosoma japonicum]
Sjc_0094960|Sjp_0094960|SJC_S002699.17205	133	366	1.3922	5.35646e-24	4.29717e-23	gi|256079173|ref|XP_002575864.1|/1.33774e-75/glycosyltransferase-related [Schistosoma mansoni]
Sjc_0047790|Sjp_0047790|SJC_S000423.294590	108	297	1.39098	9.6217e-20	6.61995e-19	gi|29841010|gb|AAP06023.1|/1.94495e-92/SJCHGC06138 protein [Schistosoma japonicum]
Sjc_0019520|Sjp_0019520|SJC_S000102.116180	717	1970	1.38964	1.7888e-121	4.53833e-120	gi|226487858|emb|CAX75594.1|/5.72157e-79/NADH dehydrogenase (ubiquinone) 1 alpha subcomplex 5 [Schistosoma japonicum]
Sjc_0086520|Sjp_0086520|SJC_S001880.12576	21	57	1.37211	9.076e-05	0.000251199	gi|29841188|gb|AAP06201.1|/1.85198e-97/SJCHGC01517 protein [Schistosoma japonicum]
Sjc_0031590|Sjp_0031590|SJC_S000202.151932	37	100	1.36596	2.1436e-07	7.53167e-07	gi|56754305|gb|AAW25340.1|/3.0654e-99/SJCHGC09559 protein [Schistosoma japonicum]
Sjc_0096100|Sjp_0096100|SJC_S002870.17677	46	124	1.3621	7.97856e-09	3.1202e-08	gi|256076769|ref|XP_002574682.1|/4.82165e-57/Rhomboid-7 peptidase (S54 family) [Schistosoma mansoni]
Sjc_0071060|Sjp_0071060|SJC_S000998.62585	334	898	1.35834	1.6694e-54	2.42601e-53	gi|256081213|ref|XP_002576867.1|/0/ribonucleoside-diphosphate reductase small chain [Schistosoma mansoni]
Sjc_0057180|Sjp_0057180|SJC_S000602.50001	1830	4909	1.3551	1.64243e-288	6.99353e-287	gi|226469328|emb|CAX70143.1|/1.17204e-31/Ubiquinol-cytochrome C reductase hinge protein,domain-containing protein [Schistosoma japonicum]
Sjc_0035530|Sjp_0035530|SJC_S000250.355997	59	157	1.34389	1.28607e-10	5.73272e-10	gi|257206372|emb|CAX82837.1|/2.15335e-14/Heavy metal transport/detoxification protein,domain-containing protein [Schistosoma japonicum]
Sjc_0043780|Sjp_0043780|SJC_S000360.94462	64	170	1.34059	2.36572e-11	1.09459e-10	gi|238658656|emb|CAZ29708.1|/4.99239e-81/expressed protein [Schistosoma mansoni]
Sjc_0132350|Sjp_0132350|SJC_S026307.8357	20	53	1.33542	0.000216442	0.000571268	gi|226484756|emb|CAX74287.1|/1.4619e-104/Tetratricopeptide repeat protein 1 [Schistosoma japonicum]
Sjc_0081030|Sjp_0081030|SJC_S001563.85214	327	863	1.3315	6.3507e-51	8.80852e-50	gi|56752567|gb|AAW24497.1|/5.35451e-144/SJCHGC02469 protein [Schistosoma japonicum]
Sjc_0108880|Sjp_0108880|SJC_S005771.4632	49	129	1.32824	7.8407e-09	3.07023e-08	gi|75003131|sp|Q5DFU0.1|CIAO1_SCHJA/1.23882e-65/RecName: Full=Probable cytosolic iron-sulfur protein assembly protein
Sjc_0100410|Sjp_0100410|SJC_S003756.11324	602	1579	1.32274	9.0756e-91	1.91216e-89	gi|226467836|emb|CAX76145.1|/8.18957e-110/Chromobox protein homolog 1 (Heterochromatin protein 1 homolog beta) [Schistosoma japonicum]
Sjc_0029710|Sjp_0029710|SJC_S000190.17631	2565	6714	1.31971	0	0	gi|226469536|emb|CAX76598.1|/5.2758e-32/hypothetical protein [Schistosoma japonicum]
Sjc_0058780|Sjp_0058780|SJC_S000642.48254	1208	3160	1.31882	6.3338e-179	1.95769e-177	gi|226482546|emb|CAX73872.1|/5.35224e-135/ATP synthase, subunit b [Schistosoma japonicum]
Sjc_0053080|Sjp_0053080|SJC_S000519.155358	162	418	1.29901	1.28469e-24	1.04718e-23	gi|256052789|ref|XP_002569934.1|/7.9164e-57/xp-G/rad2 DNA repair endonuclease family member [Schistosoma mansoni]
Sjc_0130290|Sjp_0130290|SJC_S025188.823	26	67	1.29785	4.69694e-05	0.000133831	gi|256069338|ref|XP_002571109.1|/4.9364e-61/queuine tRNA-ribosyltransferase [Schistosoma mansoni]
Sjc_0001970|Sjp_0001970|SJC_S000004.403193	240	617	1.29387	2.33068e-35	2.43422e-34	gi|226479164|emb|CAX73077.1|/1.11895e-18/Ubiquitin-fold modifier 1 precursor [Schistosoma japonicum]
Sjc_0024330|Sjp_0024330|SJC_S000139.388727	249	640	1.29346	1.33068e-36	1.43154e-35	gi|226469140|emb|CAX70049.1|/8.0541e-78/Protein BUD31 homolog [Schistosoma japonicum]
Sjc_0062700|Sjp_0062700|SJC_S000730.18359	23	59	1.289	0.000144299	0.000391201	gi|56756036|gb|AAW26196.1|/6.18454e-70/SJCHGC01589 protein [Schistosoma japonicum]
Sjc_0004280|Sjp_0004280|SJC_S000011.664038	4563	11548	1.27109	0	0	gi|256087763|ref|XP_002580033.1|/0/alpha tubulin [Schistosoma mansoni]
Sjc_0120450|Sjp_0120450|SJC_S013119.245	190	480	1.26858	4.44256e-27	3.85338e-26	gi|226480016|emb|CAX73304.1|/3.92874e-115/N-acetyltransferase NAT13 [Schistosoma japonicum]
Sjc_0005740|Sjp_0005740|SJC_S000018.40567	896	2262	1.26755	4.39254e-121	1.1098e-119	gi|56756645|gb|AAW26495.1|/5.04862e-101/unknown [Schistosoma japonicum]
Sjc_0019230|Sjp_0019230|SJC_S000099.75365	25	63	1.26497	0.000109389	0.000300572	gi|238660695|emb|CAZ31689.1|/1.01066e-43/expressed protein [Schistosoma mansoni]
Sjc_0090590|Sjp_0090590|SJC_S002309.3182	59	148	1.25855	2.9848e-09	1.21406e-08	gi|56755033|gb|AAW25699.1|/4.22121e-148/SJCHGC06872 protein [Schistosoma japonicum]
Sjc_0037620|Sjp_0037620|SJC_S000270.49711	246	614	1.25119	1.72016e-33	1.73411e-32	gi|227287367|emb|CAY17620.1|/2.96038e-100/expressed protein [Schistosoma mansoni]
Sjc_0038880|Sjp_0038880|SJC_S000288.125094	160	398	1.24631	3.82732e-22	2.88066e-21	gi|226469256|emb|CAX70107.1|/1.53557e-98/chloride channel, nucleotide-sensitive, 1A [Schistosoma japonicum]
Sjc_0089880|Sjp_0089880|SJC_S002252.48966	65	161	1.24032	9.42736e-10	3.94795e-09	gi|56754086|gb|AAW25232.1|/3.88518e-72/SJCHGC02559 protein [Schistosoma japonicum]
Sjc_0070710|Sjp_0070710|SJC_S000983.72365	5867	14530	1.23984	0	0	gi|226475894|emb|CAX72037.1|/1.92699e-63/40S ribosomal protein S17 [Schistosoma japonicum]
Sjc_0042030|Sjp_0042030|SJC_S000335.56221	2168	5341	1.23222	5.0626e-271	2.09702e-269	gi|226479338|emb|CAX78532.1|/0/eukaryotic translation elongation factor 1 gamma [Schistosoma japonicum]
Sjc_0026500|Sjp_0026500|SJC_S000160.83116	44	108	1.22721	6.96288e-07	2.35539e-06	gi|56756689|gb|AAW26517.1|/5.10763e-135/SJCHGC09546 protein [Schistosoma japonicum]
Sjc_0112520|Sjp_0112520|SJC_S007804.12249	216	528	1.2212	5.30198e-28	4.69924e-27	gi|256052273|ref|XP_002569699.1|/1.48033e-99/rrp4 [Schistosoma mansoni]
Sjc_0009010|Sjp_0009010|SJC_S000030.774403	27	66	1.22034	0.000116562	0.000317987	gi|189503024|gb|ACE06893.1|/2.18789e-132/unknown [Schistosoma japonicum]
Sjc_0058770|Sjp_0058770|SJC_S000642.39790	2862	6965	1.2146	0	0	gi|189502914|gb|ACE06838.1|/5.59719e-79/unknown [Schistosoma japonicum]
Sjc_0129230|Sjp_0129230|SJC_S023965.48	70	170	1.21127	6.62212e-10	2.79239e-09	gi|189503042|gb|ACE06902.1|/1.27022e-62/unknown [Schistosoma japonicum]
Sjc_0115250|Sjp_0115250|SJC_S008472.6048	898	2168	1.20308	3.79642e-107	9.06526e-106	gi|226472914|emb|CAX71143.1|/5.2237e-86/Survival of motor neuron-related-splicing factor 30 [Schistosoma japonicum]
Sjc_0079170|Sjp_0079170|SJC_S001389.17582	617	1485	1.19865	1.48227e-73	2.68617e-72	gi|56752813|gb|AAW24618.1|/1.7007e-59/SJCHGC07079 protein [Schistosoma japonicum]
Sjc_0062310|Sjp_0062310|SJC_S000723.236975	47	112	1.18497	8.8804e-07	2.96777e-06	gi|56754309|gb|AAW25342.1|/5.1709e-165/SJCHGC02792 protein [Schistosoma japonicum]
Sjc_0019480|Sjp_0019480|SJC_S000102.10835	44	104	1.17286	2.63744e-06	8.43898e-06	gi|226470378|emb|CAX70469.1|/0/Sec61 [Schistosoma japonicum]
Sjc_0071910|Sjp_0071910|SJC_S001024.53841	1044	2461	1.1686	5.49728e-116	1.37184e-114	gi|256085737|ref|XP_002579070.1|/2.37251e-121/ran [Schistosoma mansoni]
Sjc_0056980|Sjp_0056980|SJC_S000595.36812	74	174	1.16526	1.39399e-09	5.78992e-09	gi|56756813|gb|AAW26578.1|/0/SJCHGC01805 protein [Schistosoma japonicum]
Sjc_0087240|Sjp_0087240|SJC_S001942.50396	673	1568	1.1517	6.56082e-73	1.17843e-71	gi|226471330|emb|CAX70746.1|/3.28632e-55/Translocon-associated protein subunit gamma [Schistosoma japonicum]
Sjc_0090650|Sjp_0090650|SJC_S002314.9388	146	340	1.15092	4.60398e-17	2.82313e-16	gi|56756362|gb|AAW26354.1|/0/SJCHGC02216 protein [Schistosoma japonicum]
Sjc_0017860|Sjp_0017860|SJC_S000087.44450	34	79	1.14801	5.84326e-05	0.00016541	-
Sjc_0005550|Sjp_0005550|SJC_S000017.211701	41	95	1.14465	1.08482e-05	3.29123e-05	gi|226484792|emb|CAX74305.1|/3.33224e-111/hypothetical protein [Schistosoma japonicum]
Sjc_0068080|Sjp_0068080|SJC_S000902.27491	81	187	1.13874	7.03084e-10	2.96064e-09	gi|226487118|emb|CAX75424.1|/1.09551e-124/YEATS domain-containing protein [Schistosoma japonicum]
Sjc_0006250|Sjp_0006250|SJC_S000019.849848	216	498	1.13677	7.96596e-24	6.35711e-23	gi|226479858|emb|CAX73225.1|/2.8573e-87/Density-regulated protein [Schistosoma japonicum]
Sjc_0058520|Sjp_0058520|SJC_S000636.103740	2077	4768	1.13038	2.0804e-211	7.32229e-210	gi|56757479|gb|AAW26907.1|/1.23375e-151/SJCHGC09493 protein [Schistosoma japonicum]
Sjc_0071140|Sjp_0071140|SJC_S000999.83614	157	358	1.12076	3.35274e-17	2.06837e-16	gi|226487520|emb|CAX74630.1|/1.13041e-71/Transmembrane protein 33 [Schistosoma japonicum]
Sjc_0071810|Sjp_0071810|SJC_S001022.54573	141	321	1.11829	1.56972e-15	8.95783e-15	gi|256088894|ref|XP_002580557.1|/1.76642e-71/dihydrofolate reductase [Schistosoma mansoni]
Sjc_0065300|Sjp_0065300|SJC_S000811.48292	40	91	1.11709	2.39e-05	7.00323e-05	gi|56755383|gb|AAW25871.1|/4.37415e-83/SJCHGC00146 protein [Schistosoma japonicum]
Sjc_0004470|Sjp_0004470|SJC_S000012.905171	228	516	1.10993	9.1804e-24	7.29758e-23	gi|226488949|emb|CAX74824.1|/0/SDR1 protein [Schistosoma japonicum]
Sjc_0091590|Sjp_0091590|SJC_S002430.7471	96	217	1.10826	7.99638e-11	3.59335e-10	gi|226478816|emb|CAX72903.1|/1.30544e-140/MAP/microtubule affinity-regulating kinase 3 [Schistosoma japonicum]
Sjc_0066230|Sjp_0066230|SJC_S000835.163028	2261	5082	1.09993	1.37212e-215	5.0029e-214	gi|311259881|ref|XP_003128272.1|/3.29739e-39/PREDICTED: hypothetical protein LOC100516446 [Sus scrofa]
Sjc_0036030|Sjp_0036030|SJC_S000253.454205	430	965	1.09775	2.7227e-42	3.18818e-41	gi|56753860|gb|AAW25127.1|/1.93907e-125/SJCHGC00537 protein [Schistosoma japonicum]
Sjc_0089600|Sjp_0089600|SJC_S002240.35790	46	103	1.09447	9.72988e-06	2.97416e-05	gi|256082240|ref|XP_002577367.1|/2.7518e-173/nucleotide binding protein 2 (nbp 2) [Schistosoma mansoni]
Sjc_0069460|Sjp_0069460|SJC_S000958.4737	118	264	1.09302	1.2905e-12	6.34723e-12	gi|56758350|gb|AAW27315.1|/1.37955e-167/SJCHGC06241 protein [Schistosoma japonicum]
Sjc_0126470|Sjp_0126470|SJC_S020573.782	1215	2715	1.09146	1.09204e-114	2.71405e-113	gi|56755910|gb|AAW26133.1|/1.58338e-90/SJCHGC09059 protein [Schistosoma japonicum]
Sjc_0060840|Sjp_0060840|SJC_S000691.140702	116	258	1.08464	3.17626e-12	1.53008e-11	gi|56754491|gb|AAW25433.1|/3.68695e-104/SJCHGC05144 protein [Schistosoma japonicum]
Sjc_0014530|Sjp_0014530|SJC_S000064.215763	63	140	1.08317	3.0347e-07	1.0517e-06	gi|60688907|gb|AAX30421.1|/1.16217e-31/SJCHGC03475 protein [Schistosoma japonicum]
Sjc_0074230|Sjp_0074230|SJC_S001151.33779	122	270	1.07758	1.31925e-12	6.48338e-12	gi|29841331|gb|AAP06363.1|/3.83993e-83/hypothetical protein [Schistosoma japonicum]
Sjc_0001030|Sjp_0001030|SJC_S000002.177330	5348	11832	1.07713	0	0	gi|56755261|gb|AAW25810.1|/1.05422e-93/SJCHGC06679 protein [Schistosoma japonicum]
Sjc_0015060|Sjp_0015060|SJC_S000069.141035	110	242	1.06882	2.5646e-11	1.18302e-10	gi|226481563|emb|CAX73679.1|/9.1609e-77/hypothetical protein [Schistosoma japonicum]
Sjc_0036580|Sjp_0036580|SJC_S000258.468554	272	597	1.0656	1.30364e-25	1.08887e-24	gi|56756557|gb|AAW26451.1|/1.01723e-59/SJCHGC04443 protein [Schistosoma japonicum]
Sjc_0038760|Sjp_0038760|SJC_S000285.178666	1085	2368	1.05747	2.43922e-95	5.36188e-94	gi|189502988|gb|ACE06875.1|/1.05561e-69/unknown [Schistosoma japonicum]
Sjc_0075890|Sjp_0075890|SJC_S001242.85470	56	122	1.05547	2.93366e-06	9.36219e-06	gi|60687584|gb|AAX30125.1|/4.14334e-37/ribosomal protein smL37a [Schistosoma japonicum]
Sjc_0101030|Sjp_0101030|SJC_S003835.5907	97	211	1.05232	7.82546e-10	3.29069e-09	gi|56752597|gb|AAW24512.1|/4.42475e-76/SJCHGC05423 protein [Schistosoma japonicum]
Sjc_0093860|Sjp_0093860|SJC_S002584.31728	146	317	1.0498	5.2194e-14	2.76116e-13	gi|56757705|gb|AAW26993.1|/1.2639e-70/SJCHGC04893 protein [Schistosoma japonicum]
Sjc_0052570|Sjp_0052570|SJC_S000499.80572	44	95	1.0427	4.50856e-05	0.000128584	gi|56759414|gb|AAW27847.1|/1.37847e-52/SJCHGC02785 protein [Schistosoma japonicum]
Sjc_0070820|Sjp_0070820|SJC_S000987.38745	140	302	1.0405	3.05936e-13	1.55496e-12	gi|56757522|gb|AAW26925.1|/1.63532e-66/SJCHGC05469 protein [Schistosoma japonicum]
Sjc_0007970|Sjp_0007970|SJC_S000026.2526	249	531	1.02419	1.30839e-21	9.69194e-21	gi|226484816|emb|CAX74317.1|/3.84568e-94/hypothetical protein [Schistosoma japonicum]
Sjc_0037410|Sjp_0037410|SJC_S000267.23966	144	307	1.02359	4.0551e-13	2.04231e-12	gi|238664129|emb|CAZ34984.1|/0/expressed protein [Schistosoma mansoni]
Sjc_0084270|Sjp_0084270|SJC_S001755.126203	56	119	1.01949	7.18994e-06	2.22231e-05	gi|226483463|emb|CAX74032.1|/0/Retinoblastoma-binding protein 6 [Schistosoma japonicum]
Sjc_0047340|Sjp_0047340|SJC_S000417.190423	203	428	1.00778	2.72336e-17	1.69037e-16	gi|257211305|emb|CAX80786.1|/5.41376e-29/hypothetical protein [Schistosoma japonicum]
Sjc_0114080|Sjp_0114080|SJC_S008134.950	153	322	1.00506	2.52054e-13	1.28432e-12	gi|226488875|emb|CAX74787.1|/0/glutamate dehydrogenase 1 [Schistosoma japonicum]
Sjc_0116450|Sjp_0116450|SJC_S008781.5132	1047	2200	1.00271	1.85699e-81	3.65929e-80	gi|226478728|emb|CAX72859.1|/9.8039e-39/ribosomal protein L19 [Schistosoma japonicum]
Sjc_0038720|Sjp_0038720|SJC_S000285.70553	70	147	1.00184	8.52492e-07	2.85996e-06	gi|238666850|emb|CAZ37293.1|/4.11235e-21/expressed protein [Schistosoma mansoni]
Sjc_0025150|Sjp_0025150|SJC_S000147.125922	93	195	1	1.47738e-08	5.69353e-08	gi|226486618|emb|CAX74386.1|/1.76353e-115/Transmembrane emp24 domain-containing protein 10 precursor [Schistosoma japonicum]
Gene	Gene ID
23DSI	Normalized expression level of genes in sample "23DSI"
23SSI	Normalized expression level of genes in sample "23SSI"
log2 Ratio(23DSI/23SSSI)	log2(multiples of differentially expressed)
P-Value	P-value from difference test
blast nr	result of blast against nr
FDR	The false discovery rate.It determines the P-value (corresponding to the P-value in differential gene expression detection). The value of FDR is required to be less than 0.05.
