# Supplementary material for: The Up-Regulation of Ribosomal Proteins Further Regulates Protein Expression Profile in Female Schistosoma japonicum after Pairing
Source: PLoS One. 2015 Jun 12;10(6):e0129626. doi: 10.1371/journal.pone.0129626 (PMC4466501; doi:10.1371/journal.pone.0129626)
Supplement: S7 Table — (XLSX) [file pone.0129626.s007.xlsx]

## Sheet: Sheet1
Table S7. Comparison between translation and transcription of differential proteins between 23DSI and 23SSI by iTRAQ and Solexa analysis
Accession	Protein name	Protein 23DSI/23SSI
tr|C1LAQ9|C1LAQ9_SCHJA	Superoxide dismutase [Cu-Zn]	51.9996
tr|O96409|O96409_SCHJA	Ferritin-1 heavy chain	39.8107
tr|Q5DDX5|Q5DDX5_SCHJA	39S ribosomal protein L18	10.0925
tr|C1LA30|C1LA30_SCHJA	39S ribosomal protein L15	8.55067
tr|Q5DH03|Q5DH03_SCHJA	Ribosomal protein S15Aa	8.24138
tr|C1LBJ6|C1LBJ6_SCHJA	60S ribosomal protein L8	4.7863
tr|Q5DAR3|Q5DAR3_SCHJA	Ribosomal protein L11	4.36516
tr|C1LI13|C1LI13_SCHJA	T-complex protein 1 subunit delta	4.13048
tr|C1LT62|C1LT62_SCHJA	Putative 40S ribosomal protein S9	4.05509
tr|C1L4U7|C1L4U7_SCHJA	Carboxypeptidase C	3.98107
tr|C1LFZ6|C1LFZ6_SCHJA	Serine hydroxymethyltransferase	3.83707
tr|O45034|O45034_SCHJA	Calreticulin	3.7325
tr|C1L8V9|C1L8V9_SCHJA	Proliferating cell nuclear antigen	3.69828
tr|C1LC25|C1LC25_SCHJA	40S ribosomal protein S3	3.69828
tr|Q5DAC4|Q5DAC4_SCHJA	Ribosomal protein S18	3.46737
tr|C1LUB0|C1LUB0_SCHJA	putative ribosomal protein L5	3.46737
tr|Q86E46|Q86E46_SCHJA	large subunit ribosomal protein L10e	3.37287
tr|C1L5W9|C1L5W9_SCHJA	RNA-binding protein 39	3.16228
tr|C1LUH2|C1LUH2_SCHJA	ribosomal protein L21	3.10456
tr|C1LN92|C1LN92_SCHJA	small subunit ribosomal protein S2e	3.0761
tr|C1LS90|C1LS90_SCHJA	40S ribosomal protein SA	3.04789
sp|Q5DAA3|RS3A_SCHJA	40S ribosomal protein S3a	2.77971
tr|C1LFJ1|C1LFJ1_SCHJA	Elongation FacTor	2.70396
tr|C1LE08|C1LE08_SCHJA	Fucosyltransferase 8	2.55859
tr|C1L3U2|C1L3U2_SCHJA	GPI-anchored membrane protein 1	2.46604
tr|Q5D8J4|Q5D8J4_SCHJA	Peptidyl-prolyl cis-trans isomerase	2.44343
tr|Q5DDJ0|Q5DDJ0_SCHJA	Mitochondrial 28S ribosomal protein S10	2.44343
tr|C7TY00|C7TY00_SCHJA	DNA-binding SAP	2.37684
tr|C1LLT4|C1LLT4_SCHJA	Nucleolar protein 5	2.33346
tr|C7TZK6|C7TZK6_SCHJA	Translationally-controlled tumor protein homolog	2.208
tr|C1LU50|C1LU50_SCHJA	Major egg antigen (P40)	2.12814
tr|C1LWQ6|C1LWQ6_SCHJA	Elongation factor 1-alpha	2.10863
tr|C1L5C5|C1L5C5_SCHJA	Putative aminopeptidase	1.88799
tr|C7TYV8|C7TYV8_SCHJA	Protein tyrosine phosphatase	1.88799
tr|C1LJ92|C1LJ92_SCHJA	Eukaryotic translation initiation factor 3 subunit B	1.85353
tr|C1L4Y2|C1L4Y2_SCHJA	Heterogeneous nuclear ribonucleoprotein U-like protein 1	1.80302
tr|C1L502|C1L502_SCHJA	ER calcistorin	1.78649
tr|C1L551|C1L551_SCHJA	DnaJ (Hsp40) homolog, subfamily C, member 3	1.78649
tr|C1LFP4|C1LFP4_SCHJA	Putative aldehyde dehydrogenase 1B1	1.41906
tr|C7TZN5|C7TZN5_SCHJA	Tetratricopeptide repeat protein 14	1.20226
