# Supplementary material for: The Up-Regulation of Ribosomal Proteins Further Regulates Protein Expression Profile in Female Schistosoma japonicum after Pairing
Source: PLoS One. 2015 Jun 12;10(6):e0129626. doi: 10.1371/journal.pone.0129626 (PMC4466501; doi:10.1371/journal.pone.0129626)
Supplement: S8 Table — (XLSX) [file pone.0129626.s008.xlsx]

## Sheet: Sheet1
Table S8. Comparison between translation and transcription of differentially expressed proteins between 23DSI and 18DSI by iTRAQ and Solexa analysis
Accession	Protein name	Protein 23DSI/18DSI	Fold change of gene expression (23DSI/18DSI)
tr|C1LW84|C1LW84_SCHJA	Ribosomal protein S14	29.9226	4.31675
tr|O96409|O96409_SCHJA	Ferritin-1 heavy chain	24.8886	5.59558
tr|Q86E46|Q86E46_SCHJA	Large subunit ribosomal protein L10e	4.40555	-1.10535
tr|Q5DAC4|Q5DAC4_SCHJA	Ribosomal protein S18	3.63078	0.183932
tr|C1LC25|C1LC25_SCHJA	Ribosomal protein S3	3.46737	1.83937
tr|Q5DH03|Q5DH03_SCHJA	Ribosomal protein S15Aa	3.43558	2.9499
tr|C1LBJ6|C1LBJ6_SCHJA	60S ribosomal protein L8	3.31131	2.9499
tr|C1LN92|C1LN92_SCHJA	Small subunit ribosomal protein S2e	3.31131	2.79051
tr|Q5DAR3|Q5DAR3_SCHJA	Ribosomal protein L11	3.28095	-2.22433
tr|C1LT62|C1LT62_SCHJA	Putative 40S ribosomal protein S9	2.85759	4.26085
tr|C1L5C5|C1L5C5_SCHJA	Putative aminopeptidase	2.70396	4.87119
tr|C7TZI5|C7TZI5_SCHJA	Protein VHS3 (Viable in a HAL3 SIT4 background protein 3)	2.60615	-1.78646
tr|C1L675|C1L675_SCHJA	Arginase type II	2.46604	0.447671
tr|O45034|O45034_SCHJA	Calreticulin	2.42103	0.0908219
tr|Q5DDJ0|Q5DDJ0_SCHJA	Ribosomal protein S10	2.37684	9.27612
tr|C1L504|C1L504_SCHJA	Rab GTPase-binding effector protein 1	2.1677	-1.5827
tr|C1LFB1|C1LFB1_SCHJA	Coatomer subunit delta	2.10863	-0.947466
tr|C1LFP4|C1LFP4_SCHJA	Putative aldehyde dehydrogenase 1B1	2.07014	-0.00888751
tr|C1L3U2|C1L3U2_SCHJA	GPI-anchored membrane protein 1	2.03236	1.26175
tr|C1LFJ1|C1LFJ1_SCHJA	Elongation FacTor	2.01372	1.72023
tr|Q1A7N0|Q1A7N0_SCHJA	Adenosine deaminase	1.99526	0.823721
tr|C1LLT4|C1LLT4_SCHJA	Nucleolar protein 5	1.99526	-0.0558143
tr|C1LI13|C1LI13_SCHJA	T-complex protein 1 subunit delta	1.95884	-0.12048
tr|C1LS90|C1LS90_SCHJA	40S ribosomal protein SA	1.94089	3.3465
tr|C1LIX7|C1LIX7_SCHJA	Loss of heterozygosity 11 chromosomal region 2 gene A protein homolog	1.90546	-1.48543
tr|Q5DD54|Q5DD54_SCHJA	Guanine nucleotide-binding protein subunit beta 2-like 1	1.85353	1.57693
tr|C1L900|C1L900_SCHJA	Putative Stress-induced-phosphoprotein 1	1.77011	1.27424
tr|C1LFZ6|C1LFZ6_SCHJA	Serine hydroxymethyltransferase	1.7378	-0.438188
tr|C1LG20|C1LG20_SCHJA	rRNA 2'-O-methyltransferase fibrillarin	1.72187	1.49306
tr|Q86RB4|Q86RB4_SCHJA	Gynecophoral canal protein	1.61436	-4.42768
tr|Q5DD64|Q5DD64_SCHJA	Aldo-keto reductase family 1, member B4 (Aldose reductase)	1.57036	2.98896
sp|Q5DAA3|RS3A_SCHJA	40S ribosomal protein S3a	1.51356	0.7377
tr|C1LV11|C1LV11_SCHJA	Eukaryotic translation elongation factor 1 gamma	1.43219	1.89843
