# Supplementary material for: The Up-Regulation of Ribosomal Proteins Further Regulates Protein Expression Profile in Female Schistosoma japonicum after Pairing
Source: PLoS One. 2015 Jun 12;10(6):e0129626. doi: 10.1371/journal.pone.0129626 (PMC4466501; doi:10.1371/journal.pone.0129626)
Supplement: S9 Table — (XLSX) [file pone.0129626.s009.xlsx]

## Sheet: Sheet2
Table S7. Upregulated genes in 23DSI compared with 18DSI based on Solexa analysis
Gene	log2 Ratio(23DSI/18DSI)	P-Value	FDR	blast nr
Sjc_0075140|Sjp_0075140|SJC_S001188.40132	15.8175	0	0	-
Sjc_0103590|Sjp_0103590|SJC_S004133.2127	13.7058	3.90498e-213	2.67572e-211	gi|226471382|emb|CAX70772.1|/3.90074e-120/hypothetical protein [Schistosoma japonicum]
Sjc_0102610|Sjp_0102610|SJC_S004051.4506	13.0206	7.68952e-133	3.51262e-131	gi|226473120|emb|CAX71246.1|/7.09215e-29/hypothetical protein [Schistosoma japonicum]
Sjc_0074140|Sjp_0074140|SJC_S001150.130213	12.5196	4.21084e-94	1.43518e-92	gi|56758572|gb|AAW27426.1|/2.97926e-35/SJCHGC02665 protein [Schistosoma japonicum]
Sjc_0042990|Sjp_0042990|SJC_S000347.85838	12.4471	1.59423e-89	5.14062e-88	gi|226474988|emb|CAX71782.1|/2.40595e-45/Extracellular superoxide dismutase [Cu-Zn] precursor [Schistosoma japonicum]
Sjc_0052600|Sjp_0052600|SJC_S000500.70066	11.8098	7.90064e-58	1.67107e-56	gi|76154082|gb|AAX25594.2|/3.18411e-73/SJCHGC07210 protein [Schistosoma japonicum]
Sjc_0090950|Sjp_0090950|SJC_S002344.24883	10.8796	1.03417e-30	1.24821e-29	gi|226467259|emb|CAX76110.1|/0/putative tubulin, beta, 2 [Schistosoma japonicum]
Sjc_0064670|Sjp_0064670|SJC_S000798.53116	10.3026	7.50398e-21	6.68851e-20	gi|56753796|gb|AAW25095.1|/0/SJCHGC09117 protein [Schistosoma japonicum]
Sjc_0103610|Sjp_0103610|SJC_S004133.17868	10.2773	1.68834e-20	1.47489e-19	gi|226471038|emb|CAX70600.1|/5.68069e-84/asparagine-rich antigen Pfa35-2 [Schistosoma japonicum]
Sjc_0103620|Sjp_0103620|SJC_S004133.24043	10.0251	2.49442e-17	1.87096e-16	gi|226476768|emb|CAX72276.1|/1.74379e-61/Stress protein DDR48 (DNA damage-responsive protein 48) [Schistosoma japonicum]
Sjc_0024600|Sjp_0024600|SJC_S000141.529658	9.86264	1.43817e-15	9.78313e-15	gi|226470022|emb|CAX70292.1|/8.62732e-131/26S proteasome regulatory subunit N12 [Schistosoma japonicum]
Sjc_0043310|Sjp_0043310|SJC_S000353.173394	9.86264	1.43817e-15	9.77302e-15	gi|226471190|emb|CAX70676.1|/4.10083e-98/Receptor expression-enhancing protein 6 [Schistosoma japonicum]
Sjc_0078860|Sjp_0078860|SJC_S001363.90697	9.79116	7.28024e-15	4.77462e-14	gi|238664559|emb|CAZ35387.1|/0/expressed protein [Schistosoma mansoni]
Sjc_0103420|Sjp_0103420|SJC_S004112.11705	9.55651	9.44394e-13	5.48299e-12	gi|29841186|gb|AAP06199.1|/3.1418e-163/similar to porin 31HM in human, skeletal muscle membranes [Schistosoma japonicum]
Sjc_0094100|Sjp_0094100|SJC_S002605.756	9.32867	5.44494e-11	2.85393e-10	gi|257206512|emb|CAX82884.1|/4.22374e-50/SPFH domain-containing protein 1 precursor [Schistosoma japonicum]
Sjc_0007250|Sjp_0007250|SJC_S000023.54432	9.27612	1.22507e-10	6.2761e-10	gi|226467660|emb|CAX69706.1|/2.28793e-72/Mitochondrial 28S ribosomal protein S10 [Schistosoma japonicum]
Sjc_0103500|Sjp_0103500|SJC_S004122.2298	9.224	2.75632e-10	1.37565e-09	gi|226478656|emb|CAX72823.1|/5.41549e-106/RNA terminal phosphate cyclase domain 1 [Schistosoma japonicum]
Sjc_0088990|Sjp_0088990|SJC_S002198.3773	9.11374	1.39529e-09	6.63166e-09	gi|226483487|emb|CAX74044.1|/1.48975e-111/hypothetical protein [Schistosoma japonicum]
Sjc_0068390|Sjp_0068390|SJC_S000908.139668	8.86109	3.5755e-08	1.54633e-07	gi|56756328|gb|AAW26337.1|/1.37351e-81/SJCHGC01215 protein [Schistosoma japonicum]
Sjc_0096520|Sjp_0096520|SJC_S002956.1946	8.86109	3.5755e-08	1.54734e-07	-
Sjc_0093790|Sjp_0093790|SJC_S002581.89	8.71768	1.80997e-07	7.38127e-07	gi|256071240|ref|XP_002571949.1|/5.12875e-117/scy1(yeast) protein kinase-like [Schistosoma mansoni]
Sjc_0012740|Sjp_0012740|SJC_S000055.81811	8.64024	4.0723e-07	1.61177e-06	gi|226481537|emb|CAX73666.1|/0/alpha-1,6-mannosyl-glycoprotein [Schistosoma japonicum]
Sjc_0016690|Sjp_0016690|SJC_S000080.366353	8.64024	4.0723e-07	1.61274e-06	gi|226478862|emb|CAX72926.1|/6.85369e-61/Mitogen-activated protein-binding protein-interacting protein [Schistosoma japonicum]
Sjc_0020610|Sjp_0020610|SJC_S000111.409938	8.64024	4.0723e-07	1.61371e-06	gi|56755719|gb|AAW26038.1|/0/SJCHGC01065 protein [Schistosoma japonicum]
Sjc_0034260|Sjp_0034260|SJC_S000234.107621	8.64024	4.0723e-07	1.6108e-06	gi|226469232|emb|CAX70095.1|/8.74795e-110/Sjoegren syndrome/scleroderma autoantigen 1 homolog [Schistosoma japonicum]
Sjc_0091750|Sjp_0091750|SJC_S002458.2379	8.64024	4.0723e-07	1.60983e-06	gi|56754327|gb|AAW25351.1|/4.54445e-106/SJCHGC04650 protein [Schistosoma japonicum]
Sjc_0011480|Sjp_0011480|SJC_S000045.496765	8.55842	9.16236e-07	3.49391e-06	gi|56756591|gb|AAW26468.1|/3.28045e-82/SJCHGC05126 protein [Schistosoma japonicum]
Sjc_0058200|Sjp_0058200|SJC_S000631.12360	8.55842	9.16236e-07	3.48987e-06	gi|56752879|gb|AAW24651.1|/1.24951e-80/SJCHGC06703 protein [Schistosoma japonicum]
Sjc_0060130|Sjp_0060130|SJC_S000679.20597	8.55842	9.16236e-07	3.49189e-06	gi|238661427|emb|CAZ32400.1|/1.11793e-22/expressed protein [Schistosoma mansoni]
Sjc_0131730|Sjp_0131730|SJC_S026086.3122	8.55842	9.16236e-07	3.49594e-06	gi|256074801|ref|XP_002573711.1|/5.74385e-109/thyrotropin-releasing hormone receptor [Schistosoma mansoni]
Sjc_0065010|Sjp_0065010|SJC_S000807.109211	8.47168	2.06146e-06	7.60532e-06	gi|226479750|emb|CAX73171.1|/2.29034e-152/RNA (guanine-9-) methyltransferase domain containing protein [Schistosoma japonicum]
Sjc_0079290|Sjp_0079290|SJC_S001395.1192	8.47168	2.06146e-06	7.5968e-06	gi|226483411|emb|CAX74006.1|/0/Zinc finger FYVE domain-containing protein 1 [Schistosoma japonicum]
Sjc_0085180|Sjp_0085180|SJC_S001797.2890	8.47168	2.06146e-06	7.60106e-06	gi|76154510|gb|AAX25981.2|/2.47702e-132/SJCHGC02408 protein [Schistosoma japonicum]
Sjc_0000470|Sjp_0000470|SJC_S000001.44438	8.37504	4.63814e-06	1.65275e-05	gi|76157211|gb|AAX28204.2|/2.73267e-61/SJCHGC09629 protein [Schistosoma japonicum]
Sjc_0053420|Sjp_0053420|SJC_S000529.88465	8.37504	4.63814e-06	1.65364e-05	gi|76153016|gb|AAX24686.2|/3.88297e-126/SJCHGC03781 protein [Schistosoma japonicum]
Sjc_0092470|Sjp_0092470|SJC_S002500.3831	8.27612	1.04355e-05	3.56595e-05	gi|29841178|gb|AAP06191.1|/3.02673e-72/similar to GenBank Accession Number M33617 cAMP-regulated phosphoprotein (ARPP-19) in Bos taurus [Schistosoma japonicum]
Sjc_0132890|Sjp_0132890|SJC_S026646.1461	8.27612	1.04355e-05	3.5678e-05	gi|256085771|ref|XP_002579086.1|/5.67334e-47/protein kinase [Schistosoma mansoni]
Sjc_0009640|Sjp_0009640|SJC_S000033.290896	8.16993	2.3479e-05	7.73772e-05	gi|226485629|emb|CAX75234.1|/1.36603e-82/Frataxin homolog, mitochondrial precursor [Schistosoma japonicum]
Sjc_0072340|Sjp_0072340|SJC_S001033.208927	8.16993	2.3479e-05	7.74548e-05	gi|226470238|emb|CAX70399.1|/0/Protein RMD5 homolog A [Schistosoma japonicum]
Sjc_0113410|Sjp_0113410|SJC_S007962.2378	8.16993	2.3479e-05	7.7416e-05	gi|226487338|emb|CAX75534.1|/8.00654e-75/general transcription factor IIF, polypeptide 2 [Schistosoma japonicum]
Sjc_0087160|Sjp_0087160|SJC_S001936.13703	8.05528	5.2826e-05	0.000166422	gi|226490184|emb|CAX69334.1|/2.11158e-25/Cysteine-rich protein 1 [Schistosoma japonicum]
Sjc_0120990|Sjp_0120990|SJC_S013691.137	8.05528	5.2826e-05	0.000166342	gi|56757601|gb|AAW26959.1|/8.91934e-60/SJCHGC05785 protein [Schistosoma japonicum]
Sjc_0038820|Sjp_0038820|SJC_S000287.140060	7.93074	0.000118854	0.000362459	gi|256081779|ref|XP_002577145.1|/7.75845e-155/cyclin d [Schistosoma mansoni]
Sjc_0059700|Sjp_0059700|SJC_S000663.69317	7.93074	0.000118854	0.000362964	gi|256092485|ref|XP_002581960.1|/7.14762e-18/hypothetical protein [Schistosoma mansoni]
Sjc_0093430|Sjp_0093430|SJC_S002554.7714	7.93074	0.000118854	0.000363301	gi|29840973|gb|AAP05974.1|/1.61591e-114/hypothetical protein [Schistosoma japonicum]
Sjc_0104440|Sjp_0104440|SJC_S004261.7775	7.93074	0.000118854	0.000363132	-
Sjc_0024550|Sjp_0024550|SJC_S000141.439177	7.79442	0.000267414	0.000779375	gi|56755369|gb|AAW25864.1|/0/SJCHGC05177 protein [Schistosoma japonicum]
Sjc_0064730|Sjp_0064730|SJC_S000801.50562	7.79442	0.000267414	0.00077834	gi|56753091|gb|AAW24755.1|/1.39658e-127/SJCHGC06903 protein [Schistosoma japonicum]
Sjc_0100750|Sjp_0100750|SJC_S003801.1058	7.79442	0.000267414	0.00077972	gi|238666832|emb|CAZ37281.1|/7.69864e-12/expressed protein [Schistosoma mansoni]
Sjc_0102150|Sjp_0102150|SJC_S003994.122984	7.79442	0.000267414	0.000778685	gi|56753179|gb|AAW24799.1|/3.56435e-49/SJCHGC00720 protein [Schistosoma japonicum]
Sjc_0117170|Sjp_0117170|SJC_S009119.349	7.79442	0.000267414	0.000777652	gi|226471546|emb|CAX70854.1|/4.29051e-63/glycerol-3-phosphate dehydrogenase 1 [Schistosoma japonicum]
Sjc_0133590|Sjp_0133590|SJC_S027121.118	7.79442	0.000267414	0.00077903	gi|256070084|ref|XP_002571378.1|/6.4322e-69/mitochondrial carrier protein [Schistosoma mansoni]
Sjc_0069310|Sjp_0069310|SJC_S000950.3684	7.35133	0	0	gi|226471750|emb|CAX70956.1|/3.64915e-25/small subunit ribosomal protein S2e [Schistosoma japonicum]
Sjc_0101540|Sjp_0101540|SJC_S003919.10577	6.20836	2.50054e-96	8.84331e-95	gi|256052463|ref|XP_002569787.1|/7.88862e-25/hypothetical protein [Schistosoma mansoni]
Sjc_0081250|Sjp_0081250|SJC_S001569.8353	6.17336	1.34511e-37	1.95755e-36	gi|29841470|gb|AAP06502.1|/6.00547e-81/similar to GenBank Accession Number AJ291614 actin related protein 2/3 protein complex subunit p16 in Lumbricus rubellus [Schistosoma japonicum]
Sjc_0004370|Sjp_0004370|SJC_S000012.257440	5.7684	3.13094e-96	1.0897e-94	gi|56758722|gb|AAW27501.1|/2.73193e-115/SJCHGC01083 protein [Schistosoma japonicum]
Sjc_0014620|Sjp_0014620|SJC_S000064.438850	5.73385	3.44766e-107	1.36619e-105	gi|226468764|emb|CAX76410.1|/1.1038e-74/superoxide dismutase 1, soluble [Schistosoma japonicum]
Sjc_0064530|Sjp_0064530|SJC_S000794.15885	5.6876	2.10974e-65	5.01006e-64	gi|256082787|ref|XP_002577634.1|/1.5767e-149/G-protein beta subunit [Schistosoma mansoni]
Sjc_0031250|Sjp_0031250|SJC_S000200.214562	5.45634	3.4454e-33	4.43519e-32	gi|76152709|gb|AAX24391.2|/4.72719e-40/SJCHGC06519 protein [Schistosoma japonicum]
Sjc_0091270|Sjp_0091270|SJC_S002380.6659	5.42708	8.40536e-293	7.67923e-291	gi|257206622|emb|CAX82939.1|/5.46596e-74/KH-type splicing regulatory protein (FUSE binding protein 2) [Schistosoma japonicum]
Sjc_0084130|Sjp_0084130|SJC_S001753.83775	5.37678	6.65236e-92	2.22128e-90	gi|256070357|ref|XP_002571509.1|/1.71936e-50/hypothetical protein [Schistosoma mansoni]
Sjc_0068650|Sjp_0068650|SJC_S000915.159511	5.28592	3.38232e-76	9.30916e-75	gi|29841028|gb|AAP06041.1|/3.13633e-172/similar to GenBank Accession Number BC018733 CGI-27 protein in Homo sapiens [Schistosoma japonicum]
Sjc_0040280|Sjp_0040280|SJC_S000308.322575	5.19771	4.73618e-80	1.35455e-78	gi|256076120|ref|XP_002574362.1|/5.1499e-77/cytochrome C oxidase copper chaperone [Schistosoma mansoni]
Sjc_0055230|Sjp_0055230|SJC_S000568.100348	5.11559	1.75074e-58	3.73909e-57	gi|257206048|emb|CAX82675.1|/0/protein KINase [Schistosoma japonicum]
Sjc_0028820|Sjp_0028820|SJC_S000181.52388	4.97135	6.35902e-38	9.29547e-37	gi|56758636|gb|AAW27458.1|/3.17629e-66/SJCHGC06870 protein [Schistosoma japonicum]
Sjc_0002930|Sjp_0002930|SJC_S000007.143011	4.95156	1.04139e-22	9.92796e-22	gi|256082714|ref|XP_002577598.1|/1.0613e-148/hypothetical protein [Schistosoma mansoni]
Sjc_0052800|Sjp_0052800|SJC_S000511.166996	4.93208	2.2539e-22	2.11199e-21	gi|238665828|emb|CAZ36521.1|/0/actin-related protein 10, arp10 [Schistosoma mansoni]
Sjc_0134140|Sjp_0134140|SJC_S027791.401	4.926	4.5044e-15	2.99595e-14	gi|56753107|gb|AAW24763.1|/6.82311e-40/SJCHGC05980 protein [Schistosoma japonicum]
Sjc_0002620|Sjp_0002620|SJC_S000006.83759	4.90865	1.25679e-277	1.08779e-275	gi|226471980|emb|CAX77028.1|/6.54052e-19/ribosomal protein L14 [Schistosoma japonicum]
Sjc_0025490|Sjp_0025490|SJC_S000149.410519	4.87119	0	0	gi|226468452|emb|CAX69903.1|/2.03978e-122/Putative aminopeptidase W07G4.4 [Schistosoma japonicum]
Sjc_0062490|Sjp_0062490|SJC_S000727.30759	4.85125	4.86594e-219	3.51738e-217	gi|56755229|gb|AAW25794.1|/0/SJCHGC06667 protein [Schistosoma japonicum]
Sjc_0133700|Sjp_0133700|SJC_S027240.522	4.79822	2.65258e-96	9.33084e-95	gi|226475852|emb|CAX72016.1|/1.83731e-97/ADP-ribosylation factor 1-like protein [Schistosoma japonicum]
Sjc_0031810|Sjp_0031810|SJC_S000206.56823	4.79684	1.8165e-64	4.23722e-63	gi|56754738|gb|AAW25554.1|/2.00049e-99/SJCHGC06121 protein [Schistosoma japonicum]
Sjc_0069350|Sjp_0069350|SJC_S000950.56702	4.76443	3.68216e-38	5.46755e-37	gi|56757815|gb|AAW27048.1|/4.2012e-80/SJCHGC02307 protein [Schistosoma japonicum]
Sjc_0095650|Sjp_0095650|SJC_S002814.8881	4.66188	2.10766e-12	1.19932e-11	gi|226467428|emb|CAX69590.1|/7.14629e-124/Thioredoxin domain-containing protein 1 precursor [Schistosoma japonicum]
Sjc_0039210|Sjp_0039210|SJC_S000294.87122	4.64223	1.19613e-23	1.17086e-22	gi|226486796|emb|CAX74475.1|/9.16611e-167/pyruvate dehydrogenase E1 component, beta subunit [Schistosoma japonicum]
Sjc_0061330|Sjp_0061330|SJC_S000706.65821	4.6319	2.98674e-51	5.62945e-50	gi|226487070|emb|CAX75400.1|/0/putative ATP-dependent RNA helicase DDX5 [Schistosoma japonicum]
Sjc_0058630|Sjp_0058630|SJC_S000638.161599	4.6256	4.5257e-12	2.55099e-11	gi|226471638|emb|CAX70900.1|/3.41061e-100/hypothetical protein [Schistosoma japonicum]
Sjc_0111290|Sjp_0111290|SJC_S007525.579	4.58839	9.70706e-12	5.37484e-11	gi|238660508|emb|CAZ31507.1|/3.21185e-34/expressed protein [Schistosoma mansoni]
Sjc_0035200|Sjp_0035200|SJC_S000248.33340	4.52973	2.35284e-62	5.31855e-61	gi|29840954|gb|AAP05955.1|/9.49424e-85/similar to NM_132090 CG3446 gene product in Drosophila melanogaster [Schistosoma japonicum]
Sjc_0075890|Sjp_0075890|SJC_S001242.85470	4.52514	0	0	gi|60687584|gb|AAX30125.1|/4.14334e-37/ribosomal protein smL37a [Schistosoma japonicum]
Sjc_0044630|Sjp_0044630|SJC_S000376.8999	4.50754	2.018e-160	1.07052e-158	gi|226468180|emb|CAX76317.1|/4.37653e-47/Rab-protein 8 [Schistosoma japonicum]
Sjc_0132270|Sjp_0132270|SJC_S026286.15952	4.49668	7.10444e-31	8.62233e-30	gi|226471082|emb|CAX70622.1|/2.55348e-71/Protein C20orf11 homolog [Schistosoma japonicum]
Sjc_0096720|Sjp_0096720|SJC_S002991.21490	4.43897	4.44922e-39	6.71261e-38	gi|226468684|emb|CAX76370.1|/7.78481e-79/ATP synthase, subunit d [Schistosoma japonicum]
Sjc_0112840|Sjp_0112840|SJC_S007859.4504	4.42863	5.11516e-20	4.35285e-19	gi|257205654|emb|CAX82478.1|/2.72868e-117/Serine/threonine-protein phosphatase 2A 65 kDa regulatory subunit A alpha isoform [Schistosoma japonicum]
Sjc_0013180|Sjp_0013180|SJC_S000057.631510	4.32736	4.40898e-14	2.778e-13	gi|56753061|gb|AAW24740.1|/6.01395e-49/SJCHGC02465 protein [Schistosoma japonicum]
Sjc_0082730|Sjp_0082730|SJC_S001674.8762	4.26085	0	0	gi|226474510|emb|CAX71741.1|/2.92796e-82/putative 40S ribosomal protein S9 [Schistosoma japonicum]
Sjc_0000230|Sjp_0000230|SJC_S000000.862617	4.25064	1.60933e-121	7.10483e-120	gi|226469666|emb|CAX76663.1|/0/Helicase at 25E [Schistosoma japonicum]
Sjc_0072780|Sjp_0072780|SJC_S001049.860	4.24793	4.14556e-09	1.90963e-08	gi|256086070|ref|XP_002579229.1|/3.32168e-68/hypothetical protein [Schistosoma mansoni]
Sjc_0095780|Sjp_0095780|SJC_S002838.3972	4.20252	8.4892e-159	4.46736e-157	gi|256071267|ref|XP_002571962.1|/0/chaperonin containing t-complex protein 1 zeta subunit tcpz [Schistosoma mansoni]
Sjc_0023490|Sjp_0023490|SJC_S000134.69590	4.18791	5.85198e-28	6.53554e-27	gi|29840934|gb|AAP05935.1|/7.44752e-58/SJCHGC01984 protein [Schistosoma japonicum]
Sjc_0095270|Sjp_0095270|SJC_S002744.16477	4.16841	1.87522e-12	1.07262e-11	gi|226489310|emb|CAX75799.1|/7.58605e-63/Transmembrane protein 85 [Schistosoma japonicum]
Sjc_0045680|Sjp_0045680|SJC_S000391.194072	4.15166	2.29304e-23	2.22145e-22	gi|226471608|emb|CAX70885.1|/0/chaperonin containing TCP1, subunit 5 (epsilon) [Schistosoma japonicum]
Sjc_0064400|Sjp_0064400|SJC_S000791.171228	4.13876	1.91521e-41	3.06527e-40	gi|56757181|gb|AAW26762.1|/1.70389e-140/SJCHGC00871 protein [Schistosoma japonicum]
Sjc_0072830|Sjp_0072830|SJC_S001051.53453	4.08179	1.64389e-39	2.50893e-38	gi|56759186|gb|AAW27733.1|/9.08935e-169/SJCHGC05919 protein [Schistosoma japonicum]
Sjc_0051560|Sjp_0051560|SJC_S000486.236662	4.04747	8.24294e-15	5.4006e-14	gi|226486894|emb|CAX74524.1|/2.31168e-48/hypothetical protein [Schistosoma japonicum]
Sjc_0089900|Sjp_0089900|SJC_S002252.79139	3.99813	1.42627e-62	3.23516e-61	gi|47086091|ref|NP_998426.1|/2.32118e-06/phosphatidylinositol N-acetylglucosaminyltransferase subunit C [Danio rerio]
Sjc_0099770|Sjp_0099770|SJC_S003685.25153	3.95156	1.61257e-10	8.19742e-10	gi|56756306|gb|AAW26326.1|/1.74743e-99/SJCHGC02280 protein [Schistosoma japonicum]
Sjc_0024400|Sjp_0024400|SJC_S000141.54257	3.9467	5.58942e-63	1.27664e-61	gi|56758570|gb|AAW27425.1|/2.26255e-172/SJCHGC06124 protein [Schistosoma japonicum]
Sjc_0032430|Sjp_0032430|SJC_S000211.175165	3.94349	1.85943e-53	3.59746e-52	gi|226475604|emb|CAX77851.1|/5.45289e-66/ribosomal protein L26 [Schistosoma japonicum]
Sjc_0116310|Sjp_0116310|SJC_S008732.9313	3.93506	8.62472e-26	9.01962e-25	gi|56756346|gb|AAW26346.1|/8.30509e-30/SJCHGC02459 protein [Schistosoma japonicum]
Sjc_0003450|Sjp_0003450|SJC_S000008.645672	3.92843	1.04266e-34	1.40258e-33	gi|226469026|emb|CAX69992.1|/0/proteasome (prosome, macropain) 26S subunit, ATPase, 3 [Schistosoma japonicum]
Sjc_0091040|Sjp_0091040|SJC_S002356.94	3.90554	3.29976e-13	1.96078e-12	gi|226478114|emb|CAX72750.1|/1.34712e-54/Flap endonuclease 1 [Schistosoma japonicum]
Sjc_0055140|Sjp_0055140|SJC_S000565.97078	3.89988	2.3323e-113	9.58867e-112	gi|56754181|gb|AAW25278.1|/0/SJCHGC01355 protein [Schistosoma japonicum]
Sjc_0042260|Sjp_0042260|SJC_S000336.297137	3.89133	2.25946e-39	3.4325e-38	gi|56756945|gb|AAW26644.1|/1.57168e-174/SJCHGC06249 protein [Schistosoma japonicum]
Sjc_0085090|Sjp_0085090|SJC_S001794.30563	3.87199	7.02204e-10	3.42917e-09	gi|226469848|emb|CAX70205.1|/1.07413e-164/Replication factor C 38kD subunit [Schistosoma japonicum]
Sjc_0051660|Sjp_0051660|SJC_S000489.84212	3.86507	7.552e-07	2.91361e-06	gi|256074281|ref|XP_002573454.1|/1.46069e-180/protein phosphatase 2C [Schistosoma mansoni]
Sjc_0088950|Sjp_0088950|SJC_S002192.8195	3.85557	3.19528e-21	2.88716e-20	gi|56758646|gb|AAW27463.1|/1.09626e-90/SJCHGC06212 protein [Schistosoma japonicum]
Sjc_0092520|Sjp_0092520|SJC_S002504.13097	3.82949	8e-305	7.62667e-303	gi|29841150|gb|AAP06163.1|/8.20278e-62/SJCHGC01677 protein [Schistosoma japonicum]
Sjc_0076610|Sjp_0076610|SJC_S001277.112	3.82859	1.46105e-09	6.91921e-09	gi|226484688|emb|CAX74253.1|/1.64637e-158/F-box only protein 9 [Schistosoma japonicum]
Sjc_0031140|Sjp_0031140|SJC_S000199.393435	3.82789	9.8396e-46	1.726e-44	-
Sjc_0059710|Sjp_0059710|SJC_S000663.106269	3.80145	1.5726e-06	5.86428e-06	gi|76154626|gb|AAX26076.2|/5.65792e-69/SJCHGC06036 protein [Schistosoma japonicum]
Sjc_0083160|Sjp_0083160|SJC_S001697.39176	3.80105	7.14026e-34	9.41255e-33	gi|56756965|gb|AAW26654.1|/4.40723e-38/SJCHGC04370 protein [Schistosoma japonicum]
Sjc_0007310|Sjp_0007310|SJC_S000023.278108	3.78369	3.04376e-139	1.45086e-137	gi|226473866|emb|CAX77379.1|/4.73939e-54/Ferritin-1 heavy chain [Schistosoma japonicum]
Sjc_0043240|Sjp_0043240|SJC_S000352.218147	3.7329	3.16364e-52	6.03201e-51	gi|56758746|gb|AAW27513.1|/1.7936e-127/SJCHGC00596 protein [Schistosoma japonicum]
Sjc_0051950|Sjp_0051950|SJC_S000492.50669	3.73288	2.53948e-34	3.38838e-33	gi|256080758|ref|XP_002576644.1|/0/aspartyl-tRNA synthetase [Schistosoma mansoni]
Sjc_0027460|Sjp_0027460|SJC_S000167.105289	3.7318	3.26458e-06	1.17411e-05	gi|256076730|ref|XP_002574663.1|/4.04486e-156/protein kinase [Schistosoma mansoni]
Sjc_0105750|Sjp_0105750|SJC_S004559.306	3.7318	3.26458e-06	1.17475e-05	gi|56756751|gb|AAW26547.1|/3.7884e-83/SJCHGC06227 protein [Schistosoma japonicum]
Sjc_0021240|Sjp_0021240|SJC_S000115.146155	3.72808	0	0	gi|226477124|emb|CAX78215.1|/1.43671e-139/Major egg antigen (p40) [Schistosoma japonicum]
Sjc_0103790|Sjp_0103790|SJC_S004158.6442	3.72148	5.48668e-14	3.43074e-13	gi|29840938|gb|AAP05939.1|/1.44211e-67/hypothetical protein [Schistosoma japonicum]
Sjc_0038960|Sjp_0038960|SJC_S000290.40228	3.7058	1.06691e-18	8.49653e-18	gi|256070804|ref|XP_002571732.1|/1.57577e-82/venom allergen-like (VAL) 8 protein [Schistosoma mansoni]
Sjc_0045820|Sjp_0045820|SJC_S000394.68778	3.70461	1.59809e-75	4.36192e-74	gi|226467810|emb|CAX69781.1|/7.37164e-115/ER calcistorin [Schistosoma japonicum]
Sjc_0059670|Sjp_0059670|SJC_S000663.41294	3.64929	2.6784e-08	1.16525e-07	gi|256076836|ref|XP_002574715.1|/2.01326e-150/cassette chromosome recombinase b [Schistosoma mansoni]
Sjc_0101030|Sjp_0101030|SJC_S003835.5907	3.61021	1.54439e-168	8.68288e-167	gi|56752597|gb|AAW24512.1|/4.42475e-76/SJCHGC05423 protein [Schistosoma japonicum]
Sjc_0061480|Sjp_0061480|SJC_S000708.172550	3.58839	1.39227e-05	4.699e-05	gi|56752979|gb|AAW24701.1|/1.88691e-82/SJCHGC05629 protein [Schistosoma japonicum]
Sjc_0108930|Sjp_0108930|SJC_S005781.79	3.58839	1.39227e-05	4.70141e-05	gi|76157286|gb|AAX28256.2|/1.00355e-51/SJCHGC03855 protein [Schistosoma japonicum]
Sjc_0004200|Sjp_0004200|SJC_S000011.358487	3.58044	6.28408e-28	7.00622e-27	gi|256087581|ref|XP_002579945.1|/0/proteasome subunit alpha 1 (T01 family) [Schistosoma mansoni]
Sjc_0007930|Sjp_0007930|SJC_S000025.681294	3.56793	4.62052e-45	7.99836e-44	gi|226470352|emb|CAX70456.1|/2.61394e-154/putative Pdc1 protein [Schistosoma japonicum]
Sjc_0033930|Sjp_0033930|SJC_S000230.122639	3.55058	4.45768e-219	3.25807e-217	gi|226470972|emb|CAX76919.1|/1.46476e-34/Ribosomal protein S25 [Schistosoma japonicum]
Sjc_0090030|Sjp_0090030|SJC_S002261.47867	3.54104	8.66112e-287	7.59638e-285	gi|226470292|emb|CAX70426.1|/3.38829e-58/Cupin, RmlC-type,domain-containing protein [Schistosoma japonicum]
Sjc_0013730|Sjp_0013730|SJC_S000059.749427	3.51096	2.85852e-05	9.27644e-05	gi|76152521|gb|AAX24207.2|/7.66894e-38/SJCHGC04034 protein [Schistosoma japonicum]
Sjc_0031230|Sjp_0031230|SJC_S000200.138149	3.51096	2.85852e-05	9.26273e-05	gi|256070441|ref|XP_002571551.1|/2.81557e-80/similar to TatD DNase domain containing 1 [Schistosoma mansoni]
Sjc_0059020|Sjp_0059020|SJC_S000651.13973	3.51096	2.85852e-05	9.2673e-05	gi|226469338|emb|CAX70148.1|/4.01057e-40/hypothetical protein [Schistosoma japonicum]
Sjc_0086800|Sjp_0086800|SJC_S001906.13025	3.51096	2.85852e-05	9.27187e-05	gi|256077833|ref|XP_002575204.1|/1.52959e-76/clathrin coat assembly protein AP17 [Schistosoma mansoni]
Sjc_0023270|Sjp_0023270|SJC_S000132.238998	3.51025	6.14506e-18	4.74439e-17	gi|256090131|ref|XP_002581067.1|/0/heterogeneous nuclear ribonucleoprotein [Schistosoma mansoni]
Sjc_0031010|Sjp_0031010|SJC_S000198.131448	3.49127	2.81986e-70	7.24572e-69	gi|226474472|emb|CAX71722.1|/2.10556e-148/phosphoglycerate kinase 1 [Schistosoma japonicum]
Sjc_0013050|Sjp_0013050|SJC_S000057.179718	3.48572	1.71251e-11	9.33298e-11	gi|256074868|ref|XP_002573744.1|/0/unc-13 (munc13) [Schistosoma mansoni]
Sjc_0086370|Sjp_0086370|SJC_S001871.18170	3.48572	1.71251e-11	9.34072e-11	gi|226470282|emb|CAX70421.1|/5.71145e-99/GTPase-activating protein ZNF289 [Schistosoma japonicum]
Sjc_0102270|Sjp_0102270|SJC_S004005.8827	3.4693	3.09564e-13	1.84616e-12	gi|226471366|emb|CAX70764.1|/9.53114e-120/20S proteasome subunit alpha 7 [Schistosoma japonicum]
Sjc_0001960|Sjp_0001960|SJC_S000004.381979	3.44528	8.79364e-21	7.79576e-20	gi|226472770|emb|CAX71071.1|/2.28206e-107/Voltage-dependent anion-selective channel protein 2 [Schistosoma japonicum]
Sjc_0078300|Sjp_0078300|SJC_S001335.78739	3.44121	3.8342e-40	5.9625e-39	gi|226483401|emb|CAX74001.1|/4.08807e-134/hypothetical protein [Schistosoma japonicum]
Sjc_0008130|Sjp_0008130|SJC_S000026.458482	3.42914	5.84328e-05	0.000183646	gi|238665400|emb|CAZ36145.1|/4.33115e-175/expressed protein [Schistosoma mansoni]
Sjc_0036660|Sjp_0036660|SJC_S000258.715312	3.39426	7.25046e-20	6.13027e-19	gi|56758440|gb|AAW27360.1|/2.30522e-66/SJCHGC06330 protein [Schistosoma japonicum]
Sjc_0023320|Sjp_0023320|SJC_S000132.376729	3.3832	2.22846e-54	4.40205e-53	gi|56752543|gb|AAW24485.1|/1.59716e-65/SJCHGC06694 protein [Schistosoma japonicum]
Sjc_0087030|Sjp_0087030|SJC_S001927.503	3.37678	7.85986e-18	6.04704e-17	gi|226487670|emb|CAX74705.1|/0/putative Elongation factor 2 kinase (eEF-2 kinase) (eEF-2K) (Calcium/calmodulin-dependent eukaryotic elongation factor-2 kinase) [Schistosoma japonicum]
Sjc_0025790|Sjp_0025790|SJC_S000152.279760	3.35163	2.3765e-86	7.4441e-85	gi|256081479|ref|XP_002576997.1|/0/receptor protein tyrosine phosphatase [Schistosoma mansoni]
Sjc_0058830|Sjp_0058830|SJC_S000644.13080	3.3465	3.09336e-40	4.82183e-39	gi|74900189|sp|Q5DA90.1|RSSA_SCHJA/1.77655e-150/RecName: Full=40S ribosomal protein SA
Sjc_0076160|Sjp_0076160|SJC_S001251.112968	3.34239	0.000118872	0.000362345	gi|119603927|gb|EAW83521.1|/2.98192e-107/suppression of tumorigenicity 7, isoform CRA_f [Homo sapiens]
Sjc_0098530|Sjp_0098530|SJC_S003525.2337	3.32736	1.93599e-06	7.15445e-06	gi|256083086|ref|XP_002577781.1|/3.164e-64/lipoma hmgic fusion partner-like protein [Schistosoma mansoni]
Sjc_0099130|Sjp_0099130|SJC_S003617.16946	3.31832	6.3976e-17	4.68114e-16	gi|226470316|emb|CAX70438.1|/2.32109e-109/Translocon-associated protein subunit alpha precursor [Schistosoma japonicum]
Sjc_0081410|Sjp_0081410|SJC_S001574.31980	3.30971	6.46182e-149	3.29503e-147	gi|226470870|emb|CAX76868.1|/6.64054e-17/hypotheticial protein [Schistosoma japonicum]
Sjc_0012940|Sjp_0012940|SJC_S000055.690123	3.30556	8.7314e-130	3.96104e-128	gi|256089459|ref|XP_002580827.1|/1.82549e-45/hypothetical protein [Schistosoma mansoni]
Sjc_0131900|Sjp_0131900|SJC_S026115.551	3.28463	8.56304e-172	4.89806e-170	gi|226469952|emb|CAX70257.1|/0/Cathepsin B-like cysteine proteinase precursor [Schistosoma japonicum]
Sjc_0085560|Sjp_0085560|SJC_S001812.3805	3.27632	1.00034e-204	6.45119e-203	gi|56755912|gb|AAW26134.1|/1.31604e-43/SJCHGC06646 protein [Schistosoma japonicum]
Sjc_0057130|Sjp_0057130|SJC_S000600.51284	3.26643	3.90382e-06	1.39866e-05	gi|56756749|gb|AAW26546.1|/2.33315e-152/SJCHGC04922 protein [Schistosoma japonicum]
Sjc_0039530|Sjp_0039530|SJC_S000298.185399	3.25269	1.56236e-142	7.66957e-141	gi|56757261|gb|AAW26802.1|/1.36633e-161/SJCHGC02779 protein [Schistosoma japonicum]
Sjc_0036110|Sjp_0036110|SJC_S000255.89455	3.24576	0.000240542	0.00070449	gi|256087322|ref|XP_002579820.1|/3.36479e-160/hypothetical protein [Schistosoma mansoni]
Sjc_0059440|Sjp_0059440|SJC_S000658.253493	3.24576	0.000240542	0.000703864	gi|256074811|ref|XP_002573716.1|/1.19143e-44/rab-2414 [Schistosoma mansoni]
Sjc_0077680|Sjp_0077680|SJC_S001312.232966	3.24576	0.000240542	0.000704177	gi|226487576|emb|CAX74658.1|/5.54037e-138/60S ribosomal protein L7 [Schistosoma japonicum]
Sjc_0049410|Sjp_0049410|SJC_S000457.9963	3.24194	2.34716e-09	1.09812e-08	gi|226479158|emb|CAX73074.1|/6.99543e-121/putative GMP synthase [Schistosoma japonicum]
Sjc_0083930|Sjp_0083930|SJC_S001736.9862	3.23353	8.39752e-11	4.3461e-10	gi|171473984|gb|AAX30294.2|/1.35381e-40/SJCHGC02797 protein [Schistosoma japonicum]
Sjc_0116140|Sjp_0116140|SJC_S008703.1129	3.22316	3.60966e-31	4.42991e-30	gi|56754622|gb|AAW25497.1|/8.68025e-48/SJCHGC06248 protein [Schistosoma japonicum]
Sjc_0014570|Sjp_0014570|SJC_S000064.303785	3.21233	2.93988e-46	5.21254e-45	gi|56755167|gb|AAW25763.1|/5.02396e-70/SJCHGC08089 protein [Schistosoma japonicum]
Sjc_0054860|Sjp_0054860|SJC_S000556.169136	3.20375	4.69348e-09	2.14998e-08	gi|226471234|emb|CAX70698.1|/4.58723e-77/l-isoaspartyl protein carboxyl methyltransferase [Schistosoma japonicum]
Sjc_0075840|Sjp_0075840|SJC_S001241.255562	3.19289	2.03804e-125	9.05826e-124	gi|226472446|emb|CAX77259.1|/2.4325e-150/carbonyl reductase 1 [Schistosoma japonicum]
Sjc_0001150|Sjp_0001150|SJC_S000002.570870	3.17818	2.07588e-19	1.71332e-18	gi|76154431|gb|AAX25915.2|/7.75993e-130/SJCHGC05855 protein [Schistosoma japonicum]
Sjc_0064020|Sjp_0064020|SJC_S000779.37420	3.13472	6.61846e-10	3.23449e-09	gi|226487404|emb|CAX74572.1|/3.25031e-167/putative Diphosphomevalonate decarboxylase [Schistosoma japonicum]
Sjc_0019990|Sjp_0019990|SJC_S000106.290218	3.13452	7.65132e-218	5.47069e-216	gi|226466746|emb|CAX69508.1|/2.72101e-147/Splicing factor 3A subunit 2 [Schistosoma japonicum]
Sjc_0062310|Sjp_0062310|SJC_S000723.236975	3.12607	1.73108e-83	5.15251e-82	gi|56754309|gb|AAW25342.1|/5.1709e-165/SJCHGC02792 protein [Schistosoma japonicum]
Sjc_0046720|Sjp_0046720|SJC_S000412.126521	3.12418	1.86055e-08	8.22495e-08	gi|256052294|ref|XP_002569709.1|/1.34e-153/replication factor C / DNA polymerase III gamma-tau subunit [Schistosoma mansoni]
Sjc_0064210|Sjp_0064210|SJC_S000785.48911	3.06324	3.11812e-05	0.000100643	gi|256077116|ref|XP_002574854.1|/7.66448e-61/39S ribosomal protein L35 [Schistosoma mansoni]
Sjc_0103030|Sjp_0103030|SJC_S004090.30581	3.06289	#NUM!	1.99333e-306	gi|29841126|gb|AAP06139.1|/1.37382e-77/similar to GenBank Accession Number AF192462 J domain-containing protein isoform a in Drosophila melanogaster [Schistosoma japonicum]
Sjc_0015060|Sjp_0015060|SJC_S000069.141035	3.05274	3.88924e-71	1.01926e-69	gi|226481563|emb|CAX73679.1|/9.1609e-77/hypothetical protein [Schistosoma japonicum]
Sjc_0023980|Sjp_0023980|SJC_S000138.192500	3.05237	1.84352e-217	1.30394e-215	gi|60601048|gb|AAX26981.1|/1.28022e-38/unknown [Schistosoma japonicum]
Sjc_0086240|Sjp_0086240|SJC_S001858.29864	3.04747	6.65986e-12	3.71574e-11	gi|226467247|emb|CAX76104.1|/0/G1 to S phase transition protein [Schistosoma japonicum]
Sjc_0051570|Sjp_0051570|SJC_S000487.32609	3.04721	4.67856e-38	6.88491e-37	gi|56756869|gb|AAW26606.1|/1.97051e-98/SJCHGC06728 protein [Schistosoma japonicum]
Sjc_0100020|Sjp_0100020|SJC_S003714.11014	3.03291	1.28161e-15	8.74527e-15	gi|256052595|ref|XP_002569848.1|/0/ebna2 binding protein P100 [Schistosoma mansoni]
Sjc_0020090|Sjp_0020090|SJC_S000107.236360	3.02018	2.08958e-06	7.69181e-06	gi|226484500|emb|CAX74159.1|/0/Cell cycle control protein 50A (Transmembrane protein 30A) [Schistosoma japonicum]
Sjc_0033080|Sjp_0033080|SJC_S000218.211220	3.02018	1.30813e-11	7.21281e-11	gi|56753798|gb|AAW25096.1|/1.65591e-68/SJCHGC04396 protein [Schistosoma japonicum]
Sjc_0046840|Sjp_0046840|SJC_S000413.105080	3.02018	2.08958e-06	7.68321e-06	gi|256088740|ref|XP_002580483.1|/1.81835e-108/zinc finger protein [Schistosoma mansoni]
Sjc_0050580|Sjp_0050580|SJC_S000473.189107	3.02018	2.08958e-06	7.6875e-06	gi|56754645|gb|AAW25508.1|/0/SJCHGC05689 protein [Schistosoma japonicum]
Sjc_0062700|Sjp_0062700|SJC_S000730.18359	3.02018	9.33552e-17	6.71871e-16	gi|56756036|gb|AAW26196.1|/6.18454e-70/SJCHGC01589 protein [Schistosoma japonicum]
Sjc_0102330|Sjp_0102330|SJC_S004007.63279	3.01243	3.00988e-29	3.49189e-28	gi|226488809|emb|CAX74754.1|/3.77307e-143/OTU domain-containing protein 5-A [Schistosoma japonicum]
Sjc_0002580|Sjp_0002580|SJC_S000005.1117019	2.99165	4.90874e-15	3.25173e-14	gi|226467650|emb|CAX69701.1|/9.98466e-104/Quinoid DihyroPteridine Reductase [Schistosoma japonicum]
Sjc_0019480|Sjp_0019480|SJC_S000102.10835	2.98976	9.99472e-09	4.4908e-08	gi|226470378|emb|CAX70469.1|/0/Sec61 [Schistosoma japonicum]
Sjc_0128820|Sjp_0128820|SJC_S023617.12563	2.98896	4.90572e-47	8.81689e-46	gi|226472492|emb|CAX77282.1|/1.69159e-22/aldo-keto reductase family 1, member B4 (aldose reductase) [Schistosoma japonicum]
Sjc_0092220|Sjp_0092220|SJC_S002483.8620	2.98297	3.5677e-16	2.49398e-15	gi|256084469|ref|XP_002578451.1|/4.83739e-155/glycosyltransferase [Schistosoma mansoni]
Sjc_0027840|Sjp_0027840|SJC_S000171.51583	2.964	4.11294e-06	1.47118e-05	gi|226470422|emb|CAX70491.1|/2.22382e-51/hypothetical protein [Schistosoma japonicum]
Sjc_0062650|Sjp_0062650|SJC_S000729.1447	2.964	5.01118e-11	2.63287e-10	gi|56435063|gb|AAV91323.1|/2.07521e-167/succinate dehydrogenase iron-sulfur protein [Schistosoma japonicum]
Sjc_0103720|Sjp_0103720|SJC_S004150.14342	2.9499	3.11498e-98	1.12584e-96	gi|226481088|emb|CAX79009.1|/4.61335e-41/Ribosomal protein S15Aa [Schistosoma japonicum]
Sjc_0065650|Sjp_0065650|SJC_S000825.14941	2.94843	2.81204e-07	1.12379e-06	gi|226487430|emb|CAX74585.1|/1.7421e-104/Myophilin [Schistosoma japonicum]
Sjc_0118420|Sjp_0118420|SJC_S010139.2822	2.94843	2.81204e-07	1.12447e-06	gi|226479980|emb|CAX73286.1|/0/Cirhin [Schistosoma japonicum]
Sjc_0045920|Sjp_0045920|SJC_S000396.497	2.92892	3.62944e-14	2.30448e-13	gi|56752765|gb|AAW24594.1|/2.24715e-75/SJCHGC06743 protein [Schistosoma japonicum]
Sjc_0038240|Sjp_0038240|SJC_S000278.244339	2.92529	2.63168e-15	1.76465e-14	gi|226486788|emb|CAX74471.1|/2.77886e-114/thioredoxin-like 2 [Schistosoma japonicum]
Sjc_0006160|Sjp_0006160|SJC_S000019.510788	2.91232	0.000121447	0.000369681	gi|226481471|emb|CAX73633.1|/3.17828e-74/Negative cofactor 2 beta [Schistosoma japonicum]
Sjc_0023460|Sjp_0023460|SJC_S000133.447692	2.91232	0.000121447	0.00036951	gi|56682906|gb|AAW21808.1|/7.5168e-131/hypoxanthine-guanine phosphoribosyltranferase [Schistosoma japonicum]
Sjc_0060980|Sjp_0060980|SJC_S000694.118312	2.9094	3.71172e-16	2.58641e-15	gi|56756647|gb|AAW26496.1|/3.76222e-95/SJCHGC05724 protein [Schistosoma japonicum]
Sjc_0074090|Sjp_0074090|SJC_S001150.11437	2.90663	6.17154e-94	2.0926e-92	gi|171473912|gb|AAP06470.2|/1.38726e-116/SJCHGC06246 protein [Schistosoma japonicum]
Sjc_0056580|Sjp_0056580|SJC_S000589.364268	2.90554	8.05836e-06	2.79577e-05	gi|256092966|ref|XP_002582148.1|/5.33426e-87/innexin [Schistosoma mansoni]
Sjc_0013920|Sjp_0013920|SJC_S000060.397449	2.87529	2.63212e-11	1.41109e-10	gi|56754643|gb|AAW25507.1|/9.17903e-53/SJCHGC05591 protein [Schistosoma japonicum]
Sjc_0085940|Sjp_0085940|SJC_S001836.24275	2.87199	7.40866e-08	3.13202e-07	gi|256075654|ref|XP_002574132.1|/0/lipase maturation factor [Schistosoma mansoni]
Sjc_0046280|Sjp_0046280|SJC_S000403.88614	2.85454	2.6189e-180	1.5661e-178	gi|29841379|gb|AAP06411.1|/1.23789e-128/SJCHGC06675 protein [Schistosoma japonicum]
Sjc_0035940|Sjp_0035940|SJC_S000253.268542	2.85294	1.06901e-06	4.04601e-06	gi|256082903|ref|XP_002577691.1|/0/sec24-related C d [Schistosoma mansoni]
Sjc_0043280|Sjp_0043280|SJC_S000353.92714	2.85294	1.06901e-06	4.04834e-06	gi|56753575|gb|AAW24990.1|/2.76674e-144/SJCHGC02319 protein [Schistosoma japonicum]
Sjc_0094860|Sjp_0094860|SJC_S002689.4875	2.85294	1.06901e-06	4.04368e-06	gi|56754708|gb|AAW25539.1|/5.72256e-110/SJCHGC06021 protein [Schistosoma japonicum]
Sjc_0031260|Sjp_0031260|SJC_S000200.217327	2.8462	2.11466e-53	4.07925e-52	gi|76153902|gb|AAX25471.2|/7.90412e-39/SJCHGC05509 protein [Schistosoma japonicum]
Sjc_0078070|Sjp_0078070|SJC_S001325.73547	2.84319	7.13048e-10	3.47955e-09	gi|56756669|gb|AAW26507.1|/2.35452e-101/SJCHGC09088 protein [Schistosoma japonicum]
Sjc_0024000|Sjp_0024000|SJC_S000138.257946	2.8305	0.000237518	0.000696875	gi|56755003|gb|AAW25684.1|/2.77771e-101/SJCHGC05022 protein [Schistosoma japonicum]
Sjc_0026130|Sjp_0026130|SJC_S000155.174722	2.8305	0.000237518	0.000697497	gi|256088123|ref|XP_002580208.1|/0/histone deacetylase 1 2 3 [Schistosoma mansoni]
Sjc_0056660|Sjp_0056660|SJC_S000590.178169	2.8305	0.000237518	0.000697809	gi|226469326|emb|CAX70142.1|/0/PAK1-interacting protein 1-like [Schistosoma japonicum]
Sjc_0091720|Sjp_0091720|SJC_S002456.7474	2.8305	0.000237518	0.000697186	gi|226466806|emb|CAX69538.1|/0/Casein kinase I isoform alpha [Schistosoma japonicum]
Sjc_0093840|Sjp_0093840|SJC_S002584.14081	2.8305	0.000237518	0.000696564	gi|29840956|gb|AAP05957.1|/5.28229e-61/similar to GenBank Accession Number AE003550 CG6707 gene product in alt 2 in Drosophila melanogaster [Schistosoma japonicum]
Sjc_0017860|Sjp_0017860|SJC_S000087.44450	2.82275	7.0901e-14	4.40403e-13	-
Sjc_0016240|Sjp_0016240|SJC_S000077.303745	2.81684	9.78632e-13	5.67175e-12	gi|256075230|ref|XP_002573923.1|/2.08311e-100/n6-DNA-methyltransferase [Schistosoma mansoni]
Sjc_0010680|Sjp_0010680|SJC_S000040.394942	2.81402	7.37418e-179	4.37003e-177	gi|56757469|gb|AAW26902.1|/1.59513e-73/SJCHGC06023 protein [Schistosoma japonicum]
Sjc_0017950|Sjp_0017950|SJC_S000087.263673	2.79895	6.21672e-81	1.79358e-79	gi|226486452|emb|CAX74355.1|/1.687e-83/Cyclophilin-like protein [Schistosoma japonicum]
Sjc_0012310|Sjp_0012310|SJC_S000052.2581	2.78765	2.07518e-20	1.80324e-19	gi|226489015|emb|CAX74857.1|/3.98444e-85/Mitochondrial import inner membrane translocase subunit Tim17-A [Schistosoma japonicum]
Sjc_0006860|Sjp_0006860|SJC_S000021.1082822	2.78581	2.76626e-07	1.10819e-06	gi|226471082|emb|CAX70622.1|/7.78389e-71/Protein C20orf11 homolog [Schistosoma japonicum]
Sjc_0053260|Sjp_0053260|SJC_S000527.55695	2.77599	4.1342e-22	3.8465e-21	gi|56754237|gb|AAW25306.1|/0/SJCHGC06090 protein [Schistosoma japonicum]
Sjc_0008390|Sjp_0008390|SJC_S000027.398394	2.76608	1.11488e-119	4.79325e-118	gi|56757978|gb|AAW27129.1|/0/SJCHGC06305 protein [Schistosoma japonicum]
Sjc_0092860|Sjp_0092860|SJC_S002525.46112	2.75714	4.99318e-13	2.94311e-12	gi|226471014|emb|CAX70588.1|/4.13963e-95/Programmed cell death protein 10 [Schistosoma japonicum]
Sjc_0054190|Sjp_0054190|SJC_S000543.82623	2.74559	0	0	gi|226468908|emb|CAX76482.1|/5.95109e-44/hypothetical protein [Schistosoma japonicum]
Sjc_0103070|Sjp_0103070|SJC_S004091.11739	2.74172	5.31348e-07	2.07677e-06	gi|226483541|emb|CAX74071.1|/3.5727e-133/ubiquinol-cytochrome c reductase cytochrome c1 subunit [Schistosoma japonicum]
Sjc_0055240|Sjp_0055240|SJC_S000568.114926	2.73493	9.52914e-13	5.52757e-12	gi|226470160|emb|CAX70361.1|/2.94666e-51/Cyclin-dependent kinase subunit 30A [Schistosoma japonicum]
Sjc_0030640|Sjp_0030640|SJC_S000195.38829	2.72166	4.09604e-55	8.29038e-54	gi|56754108|gb|AAW25243.1|/1.55435e-120/SJCHGC04910 protein [Schistosoma japonicum]
Sjc_0083200|Sjp_0083200|SJC_S001698.8348	2.71197	2.51712e-13	1.50524e-12	gi|56754025|gb|AAW25203.1|/1.31822e-116/SJCHGC05803 protein [Schistosoma japonicum]
Sjc_0036270|Sjp_0036270|SJC_S000256.441626	2.71134	5.87538e-05	0.000184567	gi|56752959|gb|AAW24691.1|/3.04417e-64/SJCHGC06633 protein [Schistosoma japonicum]
Sjc_0066700|Sjp_0066700|SJC_S000841.70629	2.69419	7.66524e-06	2.66642e-05	gi|76154979|gb|ABA40334.1|/8.40826e-96/SJCHGC04140 protein [Schistosoma japonicum]
Sjc_0094450|Sjp_0094450|SJC_S002636.20358	2.69419	7.66524e-06	2.66501e-05	gi|256077264|ref|XP_002574927.1|/1.30815e-67/sco1-related [Schistosoma mansoni]
Sjc_0100910|Sjp_0100910|SJC_S003821.9626	2.65541	4.24022e-41	6.721e-40	gi|257215790|emb|CAX83047.1|/4.70148e-37/ribosomal protein, large P2 [Schistosoma japonicum]
Sjc_0021680|Sjp_0021680|SJC_S000118.142367	2.64929	1.93508e-06	7.15511e-06	gi|56754953|gb|AAW25659.1|/5.98752e-105/SJCHGC01319 protein [Schistosoma japonicum]
Sjc_0072540|Sjp_0072540|SJC_S001038.62596	2.64929	1.93508e-06	7.16316e-06	gi|56756663|gb|AAW26504.1|/8.32059e-75/SJCHGC05683 protein [Schistosoma japonicum]
Sjc_0121680|Sjp_0121680|SJC_S014237.9040	2.64929	1.93508e-06	7.15914e-06	gi|257216386|emb|CAX82398.1|/7.66274e-96/RFad1, flavin adenine dinucleotide synthetase, homolog [Schistosoma japonicum]
Sjc_0097680|Sjp_0097680|SJC_S003213.7945	2.64142	0.000112602	0.00034451	gi|226485455|emb|CAX75147.1|/1.25108e-54/hypothetical protein [Schistosoma japonicum]
Sjc_0006220|Sjp_0006220|SJC_S000019.737110	2.61439	5.14936e-27	5.57113e-26	gi|226467620|emb|CAX69686.1|/0/APEX nuclease [Schistosoma japonicum]
Sjc_0075180|Sjp_0075180|SJC_S001189.32509	2.60395	3.20968e-37	4.6301e-36	gi|56755972|gb|AAW26164.1|/0/SJCHGC01023 protein [Schistosoma japonicum]
Sjc_0063950|Sjp_0063950|SJC_S000776.39867	2.5903	6.77046e-28	7.52299e-27	gi|226487082|emb|CAX75406.1|/2.90686e-118/NADH dehydrogenase (ubiquinone) Fe-S protein 8 [Schistosoma japonicum]
Sjc_0029290|Sjp_0029290|SJC_S000185.444196	2.58742	2.54818e-163	1.38528e-161	gi|226469178|emb|CAX70068.1|/5.78986e-37/Serine/arginine repetitive matrix protein 2 [Schistosoma japonicum]
Sjc_0014350|Sjp_0014350|SJC_S000063.117154	2.58673	0	0	gi|56755605|gb|AAW25981.1|/2.1859e-101/SJCHGC06655 protein [Schistosoma japonicum]
Sjc_0129610|Sjp_0129610|SJC_S024514.1562	2.57134	1.07988e-249	8.76968e-248	gi|256081813|ref|XP_002577162.1|/1.61509e-142/hypothetical protein [Schistosoma mansoni]
Sjc_0013610|Sjp_0013610|SJC_S000059.511466	2.56793	0.000214372	0.000632066	gi|226479028|emb|CAX73009.1|/0/acid phosphatase, prostate [Schistosoma japonicum]
Sjc_0028490|Sjp_0028490|SJC_S000177.70910	2.56793	0.000214372	0.000631783	gi|226470426|emb|CAX70493.1|/1.10147e-98/hypothetical protein [Schistosoma japonicum]
Sjc_0066180|Sjp_0066180|SJC_S000835.29562	2.56621	3.66938e-167	2.04552e-165	gi|226467139|emb|CAX76050.1|/1.45065e-120/RNA-binding protein 4 [Schistosoma japonicum]
Sjc_0056980|Sjp_0056980|SJC_S000595.36812	2.56075	1.2483e-31	1.5493e-30	gi|56756813|gb|AAW26578.1|/0/SJCHGC01805 protein [Schistosoma japonicum]
Sjc_0083130|Sjp_0083130|SJC_S001696.27497	2.55573	8.35584e-247	6.62225e-245	gi|226489921|emb|CAX75111.1|/8.50639e-171/methionine adenosyltransferase II, alpha [Schistosoma japonicum]
Sjc_0041320|Sjp_0041320|SJC_S000325.374676	2.55289	1.14792e-46	2.04082e-45	gi|226484562|emb|CAX74190.1|/0/hypothetical protein [Schistosoma japonicum]
Sjc_0029930|Sjp_0029930|SJC_S000191.635277	2.55199	2.75388e-41	4.3862e-40	gi|226469184|emb|CAX70071.1|/1.68188e-123/cytochrome b-561 [Schistosoma japonicum]
Sjc_0004510|Sjp_0004510|SJC_S000012.1049189	2.54896	1.06701e-13	6.52302e-13	gi|226483655|emb|CAX74128.1|/0/RNA-binding protein EWS [Schistosoma japonicum]
Sjc_0071140|Sjp_0071140|SJC_S000999.83614	2.54829	8.82902e-80	2.50333e-78	gi|226487520|emb|CAX74630.1|/1.13041e-71/Transmembrane protein 33 [Schistosoma japonicum]
Sjc_0031700|Sjp_0031700|SJC_S000204.166257	2.5482	6.91444e-06	2.40779e-05	gi|226486710|emb|CAX74432.1|/0/dihydrolipoamide dehydrogenase [Schistosoma japonicum]
Sjc_0042620|Sjp_0042620|SJC_S000340.147042	2.54593	0	0	gi|226467798|emb|CAX69775.1|/0/Actin 5C [Schistosoma japonicum]
Sjc_0005830|Sjp_0005830|SJC_S000018.364375	2.53752	0	0	gi|56756683|gb|AAW26514.1|/2.02723e-52/SJCHGC04758 protein [Schistosoma japonicum]
Sjc_0076250|Sjp_0076250|SJC_S001254.13820	2.53478	1.11355e-09	5.33112e-09	gi|56755105|gb|AAW25732.1|/1.47318e-161/SJCHGC04962 protein [Schistosoma japonicum]
Sjc_0010920|Sjp_0010920|SJC_S000041.730971	2.53252	0	0	gi|60692257|gb|AAX30618.1|/1.31464e-27/SJCHGC05844 protein [Schistosoma japonicum]
Sjc_0021850|Sjp_0021850|SJC_S000119.268466	2.52533	8.10704e-09	3.66013e-08	gi|56758238|gb|AAW27259.1|/6.79676e-153/SJCHGC04772 protein [Schistosoma japonicum]
Sjc_0020930|Sjp_0020930|SJC_S000114.166127	2.52127	5.16764e-14	3.24358e-13	gi|29841374|gb|AAP06406.1|/1.29229e-110/similar to GenBank Accession Number AF316828 zinc finger protein SmZF1 in Schistosoma mansoni [Schistosoma japonicum]
Sjc_0007800|Sjp_0007800|SJC_S000025.138368	2.51584	7.26142e-31	8.79662e-30	gi|226479760|emb|CAX73176.1|/1.98152e-128/Transmembrane protein 86A [Schistosoma japonicum]
Sjc_0099230|Sjp_0099230|SJC_S003621.3077	2.50621	5.93008e-08	2.51827e-07	gi|56758488|gb|AAW27384.1|/6.85956e-45/SJCHGC02564 protein [Schistosoma japonicum]
Sjc_0118800|Sjp_0118800|SJC_S010507.4721	2.49384	1.51009e-08	6.71174e-08	gi|226468206|emb|CAX76330.1|/1.782e-24/phosphoglycerate mutase [Schistosoma japonicum]
Sjc_0099250|Sjp_0099250|SJC_S003622.63251	2.49258	4.89876e-143	2.42286e-141	gi|56759068|gb|AAW27674.1|/6.69259e-74/SJCHGC04249 protein [Schistosoma japonicum]
Sjc_0035720|Sjp_0035720|SJC_S000251.194195	2.44421	5.22292e-229	3.94901e-227	gi|256079315|ref|XP_002575934.1|/0/chaperonin containing t-complex protein 1 theta subunit tcpq [Schistosoma mansoni]
Sjc_0083620|Sjp_0083620|SJC_S001716.15428	2.43657	1.67362e-11	9.13617e-11	gi|56757757|gb|AAW27019.1|/3.91107e-105/SJCHGC02696 protein [Schistosoma japonicum]
Sjc_0114330|Sjp_0114330|SJC_S008213.1504	2.42815	3.242e-120	1.40302e-118	gi|56754698|gb|AAW25534.1|/4.01131e-69/SJCHGC03550 protein [Schistosoma japonicum]
Sjc_0004630|Sjp_0004630|SJC_S000014.2816	2.42301	1.19761e-10	6.14018e-10	gi|256074815|ref|XP_002573718.1|/1.29877e-108/arp2/3 complex subunit 41-related [Schistosoma mansoni]
Sjc_0025920|Sjp_0025920|SJC_S000154.403375	2.4187	2.81578e-170	1.59674e-168	gi|60701888|gb|AAX31134.1|/9.62585e-47/T-cell-stimulating antigen [Schistosoma japonicum]
Sjc_0002810|Sjp_0002810|SJC_S000006.691910	2.41781	1.31719e-08	5.89821e-08	gi|56753832|gb|AAW25113.1|/9.44691e-58/SJCHGC05994 protein [Schistosoma japonicum]
Sjc_0046180|Sjp_0046180|SJC_S000400.33484	2.41436	3.07794e-11	1.64875e-10	gi|226469294|emb|CAX70126.1|/4.82125e-106/Translocation-associated membrane protein 1 [Schistosoma japonicum]
Sjc_0090690|Sjp_0090690|SJC_S002317.21650	2.40816	0	0	gi|226489288|emb|CAX75788.1|/0/Tubulin beta-2C chain [Schistosoma japonicum]
Sjc_0018680|Sjp_0018680|SJC_S000092.183379	2.40676	1.50145e-06	5.60213e-06	gi|29841378|gb|AAP06410.1|/9.5599e-80/similar to NM_019780 vacuolar protein sorting 29 [Schistosoma japonicum]
Sjc_0041210|Sjp_0041210|SJC_S000323.70560	2.39881	2.33022e-152	1.19751e-150	gi|226468892|emb|CAX76474.1|/4.12944e-35/Small nuclear ribonucleoprotein-associated protein B [Schistosoma japonicum]
Sjc_0003310|Sjp_0003310|SJC_S000008.295567	2.39503	9.54422e-08	3.9963e-07	gi|226481455|emb|CAX73625.1|/8.96563e-139/GS1-like protein [Schistosoma japonicum]
Sjc_0026450|Sjp_0026450|SJC_S000159.480188	2.39503	9.54422e-08	3.99885e-07	gi|56757065|gb|AAW26704.1|/0/SJCHGC01079 protein [Schistosoma japonicum]
Sjc_0043370|Sjp_0043370|SJC_S000354.221868	2.38561	2.42146e-08	1.06189e-07	gi|56757193|gb|AAW26768.1|/6.06338e-160/SJCHGC05187 protein [Schistosoma japonicum]
Sjc_0040190|Sjp_0040190|SJC_S000308.45529	2.38535	0.000183208	0.000543101	gi|226469264|emb|CAX70111.1|/8.24734e-94/Arginine methyltransferase 1 [Schistosoma japonicum]
Sjc_0057070|Sjp_0057070|SJC_S000598.43605	2.38096	7.43264e-117	3.15432e-115	gi|56757167|gb|AAW26755.1|/9.20739e-53/SJCHGC05664 protein [Schistosoma japonicum]
Sjc_0042580|Sjp_0042580|SJC_S000339.353126	2.37546	2.20824e-26	2.35426e-25	gi|56753629|gb|AAW25017.1|/5.60204e-119/SJCHGC00366 protein [Schistosoma japonicum]
Sjc_0019470|Sjp_0019470|SJC_S000102.5942	2.37062	0	0	gi|226476062|emb|CAX72121.1|/2.35819e-64/ribosomal protein S14 [Schistosoma japonicum]
Sjc_0050550|Sjp_0050550|SJC_S000473.133603	2.36053	1.75069e-07	7.14394e-07	gi|256074597|ref|XP_002573610.1|/0/bicoid-interacting protein related [Schistosoma mansoni]
Sjc_0049740|Sjp_0049740|SJC_S000460.169082	2.35052	0	0	gi|56753215|gb|AAW24817.1|/3.48112e-52/SJCHGC05252 protein [Schistosoma japonicum]
Sjc_0041950|Sjp_0041950|SJC_S000333.81182	2.34921	3.56086e-17	2.64372e-16	gi|257205622|emb|CAX82462.1|/2.97645e-130/putative 39S ribosomal protein L24, mitochondrial precursor [Schistosoma japonicum]
Sjc_0028150|Sjp_0028150|SJC_S000173.218298	2.34347	2.8889e-21	2.61752e-20	gi|254587273|emb|CAX83693.1|/0/Gap-Pol polyprotein [Schistosoma japonicum]
Sjc_0104810|Sjp_0104810|SJC_S004309.14747	2.34047	6.49144e-196	4.02837e-194	gi|56752931|gb|AAW24677.1|/2.09275e-65/SJCHGC05899 protein [Schistosoma japonicum]
Sjc_0060520|Sjp_0060520|SJC_S000684.54599	2.33634	3.87058e-146	1.94356e-144	gi|226468258|emb|CAX69806.1|/9.47162e-112/Nanos homolog 1 [Schistosoma japonicum]
Sjc_0021720|Sjp_0021720|SJC_S000118.220896	2.33119	7.42966e-250	6.10904e-248	gi|256053162|ref|XP_002570073.1|/6.4866e-19/hypothetical protein [Schistosoma mansoni]
Sjc_0112900|Sjp_0112900|SJC_S007868.4356	2.32736	8.25816e-05	0.000256842	gi|226483575|emb|CAX74088.1|/1.20898e-143/Syntaxin 1A [Schistosoma japonicum]
Sjc_0108610|Sjp_0108610|SJC_S005718.773	2.31989	5.06774e-06	1.78075e-05	gi|76155172|gb|AAX26423.2|/6.39318e-93/SJCHGC03579 protein [Schistosoma japonicum]
Sjc_0022280|Sjp_0022280|SJC_S000123.213739	2.31543	0.000338766	0.000963009	gi|226486592|emb|CAX74373.1|/1.77045e-56/succinate-CoA ligase [Schistosoma japonicum]
Sjc_0050730|Sjp_0050730|SJC_S000476.29757	2.31543	0.000338766	0.000963842	gi|56754947|gb|AAW25656.1|/2.19343e-22/SJCHGC06349 protein [Schistosoma japonicum]
Sjc_0113750|Sjp_0113750|SJC_S008058.4622	2.31543	0.000338766	0.000963425	gi|256082775|ref|XP_002577628.1|/0/transporter spinster-related [Schistosoma mansoni]
Sjc_0000790|Sjp_0000790|SJC_S000001.1096206	2.31263	0	0	gi|29841170|gb|AAP06183.1|/4.74318e-64/similar to GenBank Accession Number M94390 HEXBP DNA binding protein in Leishmania major [Schistosoma japonicum]
Sjc_0004450|Sjp_0004450|SJC_S000012.715080	2.30483	0	0	gi|12247841|gb|AAG50052.1|AF331756_1/5.91204e-44/fatty acid-binding protein [Schistosoma japonicum]
Sjc_0046390|Sjp_0046390|SJC_S000406.90558	2.30337	1.06391e-35	1.47645e-34	gi|56755417|gb|AAW25888.1|/2.98084e-67/SJCHGC06187 protein [Schistosoma japonicum]
Sjc_0009470|Sjp_0009470|SJC_S000032.143284	2.26825	1.71704e-08	7.61099e-08	gi|56759026|gb|AAW27653.1|/0/SJCHGC06171 protein [Schistosoma japonicum]
Sjc_0050110|Sjp_0050110|SJC_S000466.58677	2.26672	5.49266e-38	8.06489e-37	gi|56756242|gb|AAW26296.1|/8.81842e-48/SJCHGC05033 protein [Schistosoma japonicum]
Sjc_0005890|Sjp_0005890|SJC_S000018.481422	2.2522	5.75192e-16	3.96605e-15	gi|226485577|emb|CAX75208.1|/3.88332e-76/Conserved hypothetical protein [Schistosoma japonicum]
Sjc_0103210|Sjp_0103210|SJC_S004096.34486	2.25054	1.02062e-20	8.99955e-20	gi|226480426|emb|CAX78877.1|/2.01027e-39/BAX inhibitor 1 [Schistosoma japonicum]
Sjc_0001400|Sjp_0001400|SJC_S000003.41336	2.25007	1.0526e-06	3.99308e-06	gi|226474410|emb|CAX71691.1|/7.60818e-80/putative cold shock domain protein A [Schistosoma japonicum]
Sjc_0011040|Sjp_0011040|SJC_S000042.141739	2.24363	2.6779e-16	1.88398e-15	gi|29841011|gb|AAP06024.1|/4.86341e-120/SJCHGC09407 protein [Schistosoma japonicum]
Sjc_0052340|Sjp_0052340|SJC_S000496.11983	2.23458	4.18566e-06	1.49637e-05	gi|238665690|emb|CAZ36417.1|/2.0128e-135/expressed protein [Schistosoma mansoni]
Sjc_0016730|Sjp_0016730|SJC_S000080.481912	2.23442	5.50138e-35	7.43082e-34	gi|56757962|gb|AAW27121.1|/0/SJCHGC01391 protein [Schistosoma japonicum]
Sjc_0036890|Sjp_0036890|SJC_S000261.122245	2.23269	1.10809e-29	1.30161e-28	gi|226482370|emb|CAX73784.1|/0/Ras GTPase-activating protein-binding protein 1 [Schistosoma japonicum]
Sjc_0066570|Sjp_0066570|SJC_S000839.181230	2.23267	2.49478e-73	6.72568e-72	gi|56756156|gb|AAW26256.1|/1.46175e-69/SJCHGC06423 protein [Schistosoma japonicum]
Sjc_0093450|Sjp_0093450|SJC_S002555.34102	2.23006	4.7868e-16	3.31797e-15	gi|256084847|ref|XP_002578637.1|/3.79818e-35/Isoamyl acetate-hydrolyzing esterase 1 [Schistosoma mansoni]
Sjc_0012120|Sjp_0012120|SJC_S000050.280124	2.21883	1.10073e-10	5.65674e-10	gi|226489384|emb|CAX75836.1|/1.03457e-40/putative Prefoldin subunit 2 [Schistosoma japonicum]
Sjc_0009310|Sjp_0009310|SJC_S000031.859578	2.21865	0	0	gi|226478448|emb|CAX78482.1|/3.46982e-91/putative ribosomal protein L18a [Schistosoma japonicum]
Sjc_0037360|Sjp_0037360|SJC_S000266.459751	2.21657	4.41968e-54	8.6269e-53	gi|56758342|gb|AAW27311.1|/3.02539e-64/SJCHGC05367 protein [Schistosoma japonicum]
Sjc_0078980|Sjp_0078980|SJC_S001377.3442	2.21573	3.38422e-12	1.91909e-11	gi|56754877|gb|AAW25621.1|/1.19398e-87/SJCHGC06950 protein [Schistosoma japonicum]
Sjc_0007120|Sjp_0007120|SJC_S000022.692502	2.21466	1.35781e-102	5.10381e-101	gi|226467596|emb|CAX69674.1|/4.68337e-106/Splicing factor, arginine/serine-rich 7 [Schistosoma japonicum]
Sjc_0104460|Sjp_0104460|SJC_S004262.5544	2.21186	2.68974e-17	2.01516e-16	gi|76154183|gb|AAX25678.2|/2.70014e-82/SJCHGC02511 protein [Schistosoma japonicum]
Sjc_0056570|Sjp_0056570|SJC_S000589.339119	2.20922	0	0	gi|226488070|emb|CAX75700.1|/0/Innexin unc-9 [Schistosoma japonicum]
Sjc_0050950|Sjp_0050950|SJC_S000478.109783	2.20282	0.000274352	0.000797476	gi|226468500|emb|CAX69927.1|/1.47121e-71/NADH dehydrogenase (ubiquinone) 1 alpha/beta subcomplex 1 [Schistosoma japonicum]
Sjc_0069550|Sjp_0069550|SJC_S000961.49248	2.20282	0.000274352	0.000797123	gi|76152862|gb|AAX24538.2|/1.1632e-178/SJCHGC09353 protein [Schistosoma japonicum]
Sjc_0055890|Sjp_0055890|SJC_S000580.216011	2.1918	7.5407e-06	2.62448e-05	gi|256076428|ref|XP_002574514.1|/5.06579e-170/protein phsophatase-2a [Schistosoma mansoni]
Sjc_0054280|Sjp_0054280|SJC_S000545.23292	2.18522	0	0	gi|226476580|emb|CAX72182.1|/0/eukaryotic translation elongation factor 1 alpha 2 [Schistosoma japonicum]
Sjc_0055480|Sjp_0055480|SJC_S000572.5007	2.17893	3.0162e-05	9.74966e-05	gi|60687656|gb|AAX30161.1|/5.71095e-105/SJCHGC01237 protein [Schistosoma japonicum]
Sjc_0112300|Sjp_0112300|SJC_S007759.30	2.17764	1.86745e-38	2.80459e-37	gi|256076787|ref|XP_002574691.1|/6.17718e-163/DNA replication licensing factor MCM7 [Schistosoma mansoni]
Sjc_0063290|Sjp_0063290|SJC_S000754.191527	2.17641	1.29994e-221	9.60787e-220	gi|226468938|emb|CAX76497.1|/4.3086e-39/Small nuclear ribonucleoprotein Sm D1 [Schistosoma japonicum]
Sjc_0022800|Sjp_0022800|SJC_S000128.135611	2.17508	4.08358e-59	8.77836e-58	gi|189502870|gb|ACE06816.1|/4.8045e-136/unknown [Schistosoma japonicum]
Sjc_0024040|Sjp_0024040|SJC_S000138.319957	2.16426	0	0	gi|226474526|emb|CAX71749.1|/4.27116e-71/small subunit ribosomal protein S30e [Schistosoma japonicum]
Sjc_0006250|Sjp_0006250|SJC_S000019.849848	2.16249	3.19656e-57	6.63311e-56	gi|226479858|emb|CAX73225.1|/2.8573e-87/Density-regulated protein [Schistosoma japonicum]
Sjc_0032370|Sjp_0032370|SJC_S000210.378287	2.16194	0	0	gi|226489432|emb|CAX75860.1|/2.80977e-109/Thioredoxin peroxidase [Schistosoma japonicum]
Sjc_0064010|Sjp_0064010|SJC_S000779.25611	2.16017	1.50223e-20	1.31931e-19	gi|56755383|gb|AAW25871.1|/0/SJCHGC00146 protein [Schistosoma japonicum]
Sjc_0073930|Sjp_0073930|SJC_S001135.2570	2.15955	0.00012153	0.000369419	gi|256080228|ref|XP_002576384.1|/0/synaptojanin [Schistosoma mansoni]
Sjc_0115010|Sjp_0115010|SJC_S008445.4964	2.15929	2.26934e-59	4.92664e-58	gi|171473955|gb|ACB47093.1|/1.31464e-27/SJCHGC02769 protein [Schistosoma japonicum]
Sjc_0043790|Sjp_0043790|SJC_S000360.96475	2.14687	5.17474e-142	2.48463e-140	gi|56754728|gb|AAW25549.1|/3.48242e-91/SJCHGC05794 protein [Schistosoma japonicum]
Sjc_0054890|Sjp_0054890|SJC_S000557.70262	2.13061	8.00616e-08	3.37161e-07	gi|60692924|gb|AAX30655.1|/2.35122e-40/SJCHGC06537 protein [Schistosoma japonicum]
Sjc_0119710|Sjp_0119710|SJC_S011949.592	2.13061	8.00616e-08	3.36945e-07	gi|257206000|emb|CAX82651.1|/1.39396e-37/protein tyrosine phosphatase, non-receptor type 11 [Schistosoma japonicum]
Sjc_0075570|Sjp_0075570|SJC_S001218.24369	2.12974	3.03156e-36	4.26103e-35	gi|256079259|ref|XP_002575906.1|/4.4573e-168/porphobilinogen synthase [Schistosoma mansoni]
Sjc_0053490|Sjp_0053490|SJC_S000529.307114	2.12801	2.76684e-89	8.87818e-88	gi|256071830|ref|XP_002572241.1|/1.88259e-115/polyadenylate binding protein [Schistosoma mansoni]
Sjc_0093550|Sjp_0093550|SJC_S002562.7033	2.12273	0	0	gi|189502876|gb|ACE06819.1|/6.57227e-99/unknown [Schistosoma japonicum]
Sjc_0028910|Sjp_0028910|SJC_S000182.84603	2.11596	3.12816e-07	1.24785e-06	gi|256087116|ref|XP_002579723.1|/1.55971e-148/hypothetical protein [Schistosoma mansoni]
Sjc_0088660|Sjp_0088660|SJC_S002138.9489	2.107	5.29646e-71	1.37708e-69	gi|226487680|emb|CAX74710.1|/1.18268e-28/Dpy-30-like protein [Schistosoma japonicum]
Sjc_0009010|Sjp_0009010|SJC_S000030.774403	2.10672	2.08574e-18	1.63528e-17	gi|189503024|gb|ACE06893.1|/2.18789e-132/unknown [Schistosoma japonicum]
Sjc_0030480|Sjp_0030480|SJC_S000194.134118	2.10201	0	0	gi|56753872|gb|AAW25133.1|/1.40397e-61/SJCHGC06289 protein [Schistosoma japonicum]
Sjc_0068150|Sjp_0068150|SJC_S000903.146887	2.10109	0.000217394	0.000640402	gi|238663285|emb|CAZ34180.1|/1.71729e-79/expressed protein [Schistosoma mansoni]
Sjc_0106480|Sjp_0106480|SJC_S004799.169	2.10109	0.000217394	0.000640115	gi|256090094|ref|XP_002581053.1|/2.59273e-98/purine nucleoside phosphorylase [Schistosoma mansoni]
Sjc_0020960|Sjp_0020960|SJC_S000114.265009	2.09343	1.22508e-06	4.61279e-06	gi|226473724|emb|CAX71547.1|/8.97397e-32/solute carrier family 31 (copper transporters), member 1 [Schistosoma japonicum]
Sjc_0031580|Sjp_0031580|SJC_S000202.135533	2.08875	4.39104e-24	4.35004e-23	gi|76154230|gb|AAX25723.2|/4.31322e-38/SJCHGC04266 protein [Schistosoma japonicum]
Sjc_0102410|Sjp_0102410|SJC_S004017.71364	2.08822	0	0	gi|56758132|gb|AAW27206.1|/8.84607e-156/SJCHGC06052 protein [Schistosoma japonicum]
Sjc_0005470|Sjp_0005470|SJC_S000017.11291	2.08682	6.40362e-08	2.71411e-07	gi|189503026|gb|ACE06894.1|/2.53626e-139/unknown [Schistosoma japonicum]
Sjc_0055830|Sjp_0055830|SJC_S000580.143518	2.08152	2.58176e-71	6.79313e-70	gi|56755099|gb|AAW25729.1|/0/SJCHGC00848 protein [Schistosoma japonicum]
Sjc_0074810|Sjp_0074810|SJC_S001173.97628	2.06471	0	0	gi|29840961|gb|AAP05962.1|/6.02087e-73/SJCHGC06294 protein [Schistosoma japonicum]
Sjc_0107350|Sjp_0107350|SJC_S005033.2395	2.06065	8.3011e-104	3.15634e-102	gi|76153635|gb|AAX25249.2|/0/SJCHGC04867 protein [Schistosoma japonicum]
Sjc_0075950|Sjp_0075950|SJC_S001243.77896	2.04993	0	0	gi|29841451|gb|AAP06483.1|/3.70409e-88/similar to NM_057813 ribosomal protein L9 in Ictalurus punctatus [Schistosoma japonicum]
Sjc_0051340|Sjp_0051340|SJC_S000485.44512	2.04757	2.34906e-212	1.593e-210	gi|29841393|gb|AAP06425.1|/3.25519e-81/SJCHGC00614 protein [Schistosoma japonicum]
Sjc_0071850|Sjp_0071850|SJC_S001023.63999	2.03392	5.7992e-177	3.40599e-175	gi|56758156|gb|AAW27218.1|/1.73615e-168/SJCHGC06134 protein [Schistosoma japonicum]
Sjc_0059840|Sjp_0059840|SJC_S000668.72857	2.02391	1.95856e-76	5.43603e-75	gi|56754511|gb|AAW25443.1|/1.51295e-55/SJCHGC04604 protein [Schistosoma japonicum]
Sjc_0056120|Sjp_0056120|SJC_S000584.197997	2.02382	1.8855e-104	7.29576e-103	gi|56756731|gb|AAW26537.1|/2.61442e-113/SJCHGC05331 protein [Schistosoma japonicum]
Sjc_0013520|Sjp_0013520|SJC_S000059.100972	2.02018	2.14044e-09	1.00714e-08	gi|226489034|emb|CAX74866.1|/3.5419e-122/Oxidoreductase HTATIP2 [Schistosoma japonicum]
Sjc_0013780|Sjp_0013780|SJC_S000059.819234	2.00841	1.68914e-17	1.27715e-16	gi|256070395|ref|XP_002571528.1|/0/notchless homolog 1 [Schistosoma mansoni]
Sjc_0009350|Sjp_0009350|SJC_S000031.885276	2.00508	9.11962e-11	4.71611e-10	gi|76156475|gb|AAX27679.2|/1.13353e-109/SJCHGC08023 protein [Schistosoma japonicum]
Sjc_0000880|Sjp_0000880|SJC_S000001.1265306	2.00499	0	0	gi|226480918|emb|CAX78924.1|/3.5237e-28/Ribosomal protein LP1 [Schistosoma japonicum]
Sjc_0130200|Sjp_0130200|SJC_S025140.182	1.99258	1.47709e-05	4.9725e-05	gi|256073837|ref|XP_002573234.1|/8.11116e-94/cell division cycle 20 (fizzy)-related [Schistosoma mansoni]
Sjc_0023070|Sjp_0023070|SJC_S000131.57968	1.98024	6.5161e-23	6.23007e-22	gi|56759412|gb|AAW27846.1|/3.0583e-107/SJCHGC06508 protein [Schistosoma japonicum]
Sjc_0052700|Sjp_0052700|SJC_S000505.139333	1.97767	2.5789e-43	4.29468e-42	gi|226470142|emb|CAX70352.1|/0/UV excision repair protein RAD23 homolog B [Schistosoma japonicum]
Sjc_0077040|Sjp_0077040|SJC_S001295.168611	1.97506	1.32044e-06	4.95485e-06	gi|226487194|emb|CAX75462.1|/0/alpha-glucosidase [Schistosoma japonicum]
Sjc_0043930|Sjp_0043930|SJC_S000363.299476	1.97468	0	0	gi|29841135|gb|AAP06148.1|/2.44702e-111/SJCHGC02314 protein [Schistosoma japonicum]
Sjc_0030540|Sjp_0030540|SJC_S000194.226811	1.96764	3.33964e-112	1.35606e-110	gi|56756248|gb|AAW26299.1|/0/SJCHGC06229 protein [Schistosoma japonicum]
Sjc_0114080|Sjp_0114080|SJC_S008134.950	1.96743	3.84766e-70	9.81004e-69	gi|226488875|emb|CAX74787.1|/0/glutamate dehydrogenase 1 [Schistosoma japonicum]
Sjc_0028110|Sjp_0028110|SJC_S000173.161986	1.96739	2.71298e-10	1.35505e-09	gi|56752587|gb|AAW24507.1|/1.05998e-65/SJCHGC04361 protein [Schistosoma japonicum]
Sjc_0040810|Sjp_0040810|SJC_S000316.60582	1.96666	1.48828e-56	3.04982e-55	gi|56758260|gb|AAW27270.1|/5.23631e-81/SJCHGC05964 protein [Schistosoma japonicum]
Sjc_0035490|Sjp_0035490|SJC_S000250.238060	1.96362	0	0	gi|60692830|gb|AAX30649.1|/3.40053e-31/SJCHGC06493 protein [Schistosoma japonicum]
Sjc_0000640|Sjp_0000640|SJC_S000001.590382	1.95731	0	0	gi|226470330|emb|CAX70445.1|/6.18753e-43/ATPase, F0 complex, subunit E, mitochondrial,domain-containing protein [Schistosoma japonicum]
Sjc_0030280|Sjp_0030280|SJC_S000193.166864	1.9542	0.000130814	0.00039709	gi|256072734|ref|XP_002572689.1|/0/sec24-related A B [Schistosoma mansoni]
Sjc_0033430|Sjp_0033430|SJC_S000225.60424	1.95066	4e-306	3.86941e-304	gi|226474568|emb|CAX77531.1|/4.25084e-69/putative transformer-2 protein [Schistosoma japonicum]
Sjc_0080840|Sjp_0080840|SJC_S001560.55617	1.94688	1.0269e-09	4.93061e-09	gi|29841258|gb|AAP06290.1|/1.90951e-58/SJCHGC04526 protein [Schistosoma japonicum]
Sjc_0071060|Sjp_0071060|SJC_S000998.62585	1.94468	6.152e-135	2.87006e-133	gi|256081213|ref|XP_002576867.1|/0/ribonucleoside-diphosphate reductase small chain [Schistosoma mansoni]
Sjc_0069870|Sjp_0069870|SJC_S000964.53736	1.944	2.67214e-96	9.34965e-95	gi|29841098|gb|AAP06111.1|/2.72469e-81/similar to GenBank Accession Number AB049644 mitochondrial ribosomal protein L20 (L20mt) in Homo sapiens [Schistosoma japonicum]
Sjc_0056160|Sjp_0056160|SJC_S000584.288002	1.94214	2.28104e-06	8.3825e-06	gi|56756617|gb|AAW26481.1|/1.33423e-43/SJCHGC05949 protein [Schistosoma japonicum]
Sjc_0105300|Sjp_0105300|SJC_S004454.3113	1.93766	1.0227e-06	3.88414e-06	gi|226466892|emb|CAX69581.1|/0/MMP37-like protein, mitochondrial precursor [Schistosoma japonicum]
Sjc_0039190|Sjp_0039190|SJC_S000294.19533	1.9357	3.89406e-13	2.30352e-12	gi|56756927|gb|AAW26635.1|/1.07584e-158/SJCHGC05673 protein [Schistosoma japonicum]
Sjc_0089630|Sjp_0089630|SJC_S002241.29682	1.93048	8.5788e-09	3.86516e-08	gi|226490174|emb|CAX69329.1|/4.79613e-157/Pleckstrin homology domain-containing family F [Schistosoma japonicum]
Sjc_0119070|Sjp_0119070|SJC_S010898.1545	1.93026	4.56514e-101	1.68705e-99	gi|226480816|emb|CAX73505.1|/6.51311e-171/RNA-binding region RNP-1 (RNA recognition motif),domain-containing protein [Schistosoma japonicum]
Sjc_0044770|Sjp_0044770|SJC_S000379.21600	1.92613	9.34036e-241	7.31439e-239	gi|226474948|emb|CAX77721.1|/1.34851e-74/putative 60S ribosomal protein L23a [Schistosoma japonicum]
Sjc_0111940|Sjp_0111940|SJC_S007716.12974	1.9096	0.000100028	0.00030747	gi|226488853|emb|CAX74776.1|/2.0564e-46/U1 small nuclear ribonucleoprotein A [Schistosoma japonicum]
Sjc_0069890|Sjp_0069890|SJC_S000964.67799	1.9094	8.77384e-06	3.01223e-05	gi|256071257|ref|XP_002571957.1|/0/chromosome region maintenance protein 1/exportin [Schistosoma mansoni]
Sjc_0029340|Sjp_0029340|SJC_S000186.136061	1.90554	7.87896e-07	3.03441e-06	gi|226470036|emb|CAX70299.1|/5.7333e-98/ubiquitin-conjugating enzyme E2G 2 [Schistosoma japonicum]
Sjc_0073300|Sjp_0073300|SJC_S001082.23328	1.90554	7.87896e-07	3.03619e-06	gi|226478846|emb|CAX72918.1|/1.31232e-67/Placental protein 25 homolog [Schistosoma japonicum]
Sjc_0022460|Sjp_0022460|SJC_S000124.251002	1.90207	0.000226824	0.000667583	gi|256071620|ref|XP_002572137.1|/8.32985e-154/phosphatidylserine synthase 2 [Schistosoma mansoni]
Sjc_0120450|Sjp_0120450|SJC_S013119.245	1.90034	1.05175e-76	2.944e-75	gi|226480016|emb|CAX73304.1|/3.92874e-115/N-acetyltransferase NAT13 [Schistosoma japonicum]
Sjc_0060860|Sjp_0060860|SJC_S000691.165046	1.89869	7.7717e-80	2.21308e-78	gi|226467572|emb|CAX69662.1|/6.90737e-53/hypothetical protein [Schistosoma japonicum]
Sjc_0042030|Sjp_0042030|SJC_S000335.56221	1.89843	0	0	gi|226479338|emb|CAX78532.1|/0/eukaryotic translation elongation factor 1 gamma [Schistosoma japonicum]
Sjc_0027490|Sjp_0027490|SJC_S000167.273262	1.89806	1.71457e-128	7.6724e-127	gi|56756917|gb|AAW26630.1|/2.4334e-97/SJCHGC02557 protein [Schistosoma japonicum]
Sjc_0080800|Sjp_0080800|SJC_S001559.110371	1.89596	0	0	gi|29841077|gb|AAP06090.1|/1.0379e-135/similar to NM_058275 probable 60S ribosomal protein L7 in Caenorhabditis elegans [Schistosoma japonicum]
Sjc_0063240|Sjp_0063240|SJC_S000754.42220	1.88582	0	0	gi|56757992|gb|AAW27136.1|/1.04511e-56/SJCHGC02213 protein [Schistosoma japonicum]
Sjc_0078240|Sjp_0078240|SJC_S001333.17619	1.88012	6.0425e-07	2.35054e-06	gi|56757033|gb|AAW26688.1|/3.25713e-58/SJCHGC09096 protein [Schistosoma japonicum]
Sjc_0021970|Sjp_0021970|SJC_S000120.201740	1.87394	6.70354e-06	2.34303e-05	gi|226470388|emb|CAX70474.1|/0/mitochondrial processing peptidase [Schistosoma japonicum]
Sjc_0076680|Sjp_0076680|SJC_S001282.288	1.87219	1.50153e-05	5.04962e-05	gi|256084014|ref|XP_002578229.1|/0/mixed-lineage leukemia protein mll [Schistosoma mansoni]
Sjc_0098940|Sjp_0098940|SJC_S003606.109541	1.86766	3.92436e-09	1.81154e-08	gi|256075375|ref|XP_002573995.1|/1.11954e-80/diphthine synthase [Schistosoma mansoni]
Sjc_0001970|Sjp_0001970|SJC_S000004.403193	1.86502	1.79954e-64	4.21258e-63	gi|226479164|emb|CAX73077.1|/1.11895e-18/Ubiquitin-fold modifier 1 precursor [Schistosoma japonicum]
Sjc_0068100|Sjp_0068100|SJC_S000902.120922	1.86366	1.13988e-12	6.57153e-12	gi|226479872|emb|CAX73232.1|/1.23116e-123/putative Proline synthetase co-transcribed bacterial homolog protein [Schistosoma japonicum]
Sjc_0015700|Sjp_0015700|SJC_S000073.49948	1.86265	1.64907e-22	1.55633e-21	gi|56753866|gb|AAW25130.1|/0/SJCHGC02831 protein [Schistosoma japonicum]
Sjc_0051160|Sjp_0051160|SJC_S000482.226086	1.86208	1.13071e-18	8.98286e-18	gi|238660038|emb|CAZ31056.1|/0/expressed protein [Schistosoma mansoni]
Sjc_0119480|Sjp_0119480|SJC_S011449.4921	1.85847	3.80492e-14	2.41125e-13	gi|226488883|emb|CAX74791.1|/3.08606e-37/hypothetical protein [Schistosoma japonicum]
Sjc_0019080|Sjp_0019080|SJC_S000097.304856	1.85602	3.09578e-95	1.06618e-93	gi|256073537|ref|XP_002573086.1|/0/harp (smarcal1)-related [Schistosoma mansoni]
Sjc_0104250|Sjp_0104250|SJC_S004218.6179	1.85119	1.02626e-06	3.89541e-06	gi|257215904|emb|CAX83104.1|/9.05658e-170/TAR DNA-binding protein 43 [Schistosoma japonicum]
Sjc_0008080|Sjp_0008080|SJC_S000026.219041	1.84731	4.647e-22	4.30535e-21	gi|226483675|emb|CAX74138.1|/1.77855e-64/Nuclear cap-binding protein subunit 2 [Schistosoma japonicum]
Sjc_0075650|Sjp_0075650|SJC_S001225.41876	1.84183	9.43324e-229	7.05135e-227	gi|29841035|gb|AAP06048.1|/1.42874e-107/similar to NM_017284 proteasome (prosome, macropain) subunit, beta type, 2 in Rattus norvegicus [Schistosoma japonicum]
Sjc_0061830|Sjp_0061830|SJC_S000715.65122	1.8356	2.21476e-117	9.46019e-116	gi|60691297|gb|AAX30558.1|/1.35729e-32/SJCHGC05055 protein [Schistosoma japonicum]
Sjc_0013850|Sjp_0013850|SJC_S000060.179359	1.82166	1.73484e-06	6.44369e-06	gi|226469072|emb|CAX70015.1|/1.03748e-118/Transmembrane protein 11 [Schistosoma japonicum]
Sjc_0025080|Sjp_0025080|SJC_S000147.10569	1.81485	5.21804e-35	7.06261e-34	gi|257215967|emb|CAX83133.1|/2.66808e-60/dUTP pyrophosphatase [Schistosoma japonicum]
Sjc_0068760|Sjp_0068760|SJC_S000920.541	1.81288	1.20485e-07	4.98771e-07	gi|226467165|emb|CAX76063.1|/1.88757e-82/ATPase, H+ transporting, lysosomal accessory protein 4 [Schistosoma japonicum]
Sjc_0022990|Sjp_0022990|SJC_S000130.93703	1.80834	1.18046e-32	1.49904e-31	gi|226481635|emb|CAX73715.1|/1.89628e-170/3'(2'), 5'-bisphosphate nucleotidase [Schistosoma japonicum]
Sjc_0009900|Sjp_0009900|SJC_S000034.432846	1.80735	8.6208e-06	2.97834e-05	gi|256372873|gb|ACU78097.1|/0/methionine aminopeptidase 2 [Schistosoma japonicum]
Sjc_0031510|Sjp_0031510|SJC_S000201.289188	1.80561	2.66784e-07	1.07006e-06	gi|256076175|ref|XP_002574389.1|/0/ATP synthase subunit beta vacuolar [Schistosoma mansoni]
Sjc_0062800|Sjp_0062800|SJC_S000732.61648	1.80561	2.66784e-07	1.07072e-06	gi|256086434|ref|XP_002579404.1|/0/mitochondrial chaperone BCS1 [Schistosoma mansoni]
Sjc_0093060|Sjp_0093060|SJC_S002532.213	1.79633	1.31284e-06	4.92914e-06	gi|238666081|emb|CAZ36738.1|/3.28444e-97/expressed protein [Schistosoma mansoni]
Sjc_0015980|Sjp_0015980|SJC_S000075.406255	1.79008	0	0	gi|56756148|gb|AAW26252.1|/0/SJCHGC01669 protein [Schistosoma japonicum]
Sjc_0043040|Sjp_0043040|SJC_S000347.204243	1.7886	1.05216e-163	5.76761e-162	gi|56759098|gb|AAW27689.1|/8.55156e-67/SJCHGC01315 protein [Schistosoma japonicum]
Sjc_0078050|Sjp_0078050|SJC_S001324.49011	1.78313	0	0	gi|56755355|gb|AAW25857.1|/1.25395e-132/SJCHGC01683 protein [Schistosoma japonicum]
Sjc_0061600|Sjp_0061600|SJC_S000711.36741	1.77951	6.49828e-06	2.2725e-05	gi|56757789|gb|AAW27035.1|/2.97404e-82/SJCHGC06285 protein [Schistosoma japonicum]
Sjc_0008070|Sjp_0008070|SJC_S000026.213735	1.77615	2.51514e-11	1.35168e-10	gi|56756959|gb|AAW26651.1|/2.40022e-96/SJCHGC05973 protein [Schistosoma japonicum]
Sjc_0085770|Sjp_0085770|SJC_S001825.12083	1.77615	2.51514e-11	1.35058e-10	gi|226479982|emb|CAX73287.1|/0/Solute carrier family 35 member B1 [Schistosoma japonicum]
Sjc_0118220|Sjp_0118220|SJC_S010071.1730	1.77425	4.20604e-86	1.31125e-84	gi|146760787|gb|ABQ44513.1|/2.34285e-81/TSP [Schistosoma japonicum]
Sjc_0060970|Sjp_0060970|SJC_S000694.100632	1.77285	1.44956e-05	4.88235e-05	gi|56754473|gb|AAW25424.1|/1.03449e-112/SJCHGC05804 protein [Schistosoma japonicum]
Sjc_0041910|Sjp_0041910|SJC_S000333.20537	1.77271	0	0	gi|226481849|emb|CAX79190.1|/9.29063e-159/cytosolic malate dehydrogenase [Schistosoma japonicum]
Sjc_0094280|Sjp_0094280|SJC_S002622.16088	1.77085	6.63936e-51	1.24782e-49	gi|56752993|gb|AAW24708.1|/4.00955e-90/SJCHGC01209 protein [Schistosoma japonicum]
Sjc_0015930|Sjp_0015930|SJC_S000075.266106	1.76568	2.64592e-10	1.32256e-09	gi|75002933|sp|Q5D8V5.1|PURA_SCHJA/0/RecName: Full=Adenylosuccinate synthetase; Short=AMPSase; Short=AdSS; AltName: Full=IMP--aspartate ligase
Sjc_0035010|Sjp_0035010|SJC_S000245.3995	1.76331	2.0046e-36	2.82361e-35	gi|56753915|gb|AAW25150.1|/1.66195e-76/SJCHGC02317 protein [Schistosoma japonicum]
Sjc_0074950|Sjp_0074950|SJC_S001180.15534	1.76154	1.25844e-19	1.04918e-18	gi|226473682|emb|CAX71526.1|/1.94751e-163/Plasminogen activator inhibitor 1 RNA-binding protein [Schistosoma japonicum]
Sjc_0066600|Sjp_0066600|SJC_S000839.242218	1.75805	0	0	gi|226477808|emb|CAX72575.1|/2.81661e-54/ribosomal protein L30 [Schistosoma japonicum]
Sjc_0079880|Sjp_0079880|SJC_S001449.33383	1.7561	2.47562e-142	1.20627e-140	gi|226468324|emb|CAX69839.1|/1.70664e-83/NADH dehydrogenase (ubiquinone) 1 beta subcomplex 9 [Schistosoma japonicum]
Sjc_0022080|Sjp_0022080|SJC_S000121.7616	1.7513	1.4078e-264	1.20266e-262	gi|29841129|gb|AAP06142.1|/1.58826e-118/similar to GenBank Accession Number AF103726 peptide elongation factor 1-beta in Gallus gallus [Schistosoma japonicum]
Sjc_0087200|Sjp_0087200|SJC_S001938.5156	1.74508	7.26746e-26	7.64886e-25	gi|256090065|ref|XP_002581041.1|/5.49313e-155/UfSP2 peptidase (C78 family) [Schistosoma mansoni]
Sjc_0000730|Sjp_0000730|SJC_S000001.905595	1.74305	1.79497e-16	1.27509e-15	gi|76154176|gb|AAX25672.2|/1.37038e-40/SJCHGC05011 protein [Schistosoma japonicum]
Sjc_0112700|Sjp_0112700|SJC_S007843.4445	1.73813	5.6068e-07	2.18752e-06	gi|29841306|gb|AAP06338.1|/1.00699e-114/similar to GenBank Accession Number AE003822 CG8493 gene product in Drosophila melanogaster [Schistosoma japonicum]
Sjc_0113070|Sjp_0113070|SJC_S007893.8590	1.73373	1.96454e-19	1.6255e-18	gi|226485507|emb|CAX75173.1|/1.39405e-51/Putative H/ACA ribonucleoprotein complex subunit 1-like protein [Schistosoma japonicum]
Sjc_0045930|Sjp_0045930|SJC_S000397.16123	1.73116	3.03624e-34	4.04299e-33	gi|76153895|gb|AAX25465.2|/4.60856e-61/SJCHGC08583 protein [Schistosoma japonicum]
Sjc_0003950|Sjp_0003950|SJC_S000010.941594	1.72914	2.51178e-14	1.60881e-13	gi|29841454|gb|AAP06486.1|/3.94152e-78/hypothetical protein, putative Universal stress protein Usp [Schistosoma japonicum]
Sjc_0084480|Sjp_0084480|SJC_S001767.7024	1.72023	1.04816e-65	2.49812e-64	gi|226480502|emb|CAX73349.1|/0/Elongation factor Tu mitochondrial [Schistosoma japonicum]
Sjc_0075590|Sjp_0075590|SJC_S001220.11580	1.71126	2.18362e-71	5.76862e-70	gi|226468984|emb|CAX76520.1|/7.0005e-143/putative proliferating cell nuclear antigen [Schistosoma japonicum]
Sjc_0027330|Sjp_0027330|SJC_S000166.65412	1.71102	0.000121193	0.000369077	gi|256088862|ref|XP_002580542.1|/3.56312e-124/DEAD box ATP-dependent RNA helicase [Schistosoma mansoni]
Sjc_0041410|Sjp_0041410|SJC_S000325.619014	1.70784	2.64244e-80	7.59038e-79	gi|56754541|gb|AAW25458.1|/0/SJCHGC05888 protein [Schistosoma japonicum]
Sjc_0014990|Sjp_0014990|SJC_S000068.308377	1.70756	0	0	gi|60687580|gb|AAX30123.1|/5.48219e-42/ribosomal protein L37 [Schistosoma japonicum]
Sjc_0129230|Sjp_0129230|SJC_S023965.48	1.70265	1.46972e-13	8.92686e-13	gi|189503042|gb|ACE06902.1|/1.27022e-62/unknown [Schistosoma japonicum]
Sjc_0068370|Sjp_0068370|SJC_S000908.105724	1.6979	3.46684e-203	2.21407e-201	gi|226471470|emb|CAX70816.1|/5.10339e-56/H/ACA ribonucleoprotein complex subunit 2 [Schistosoma japonicum]
Sjc_0074300|Sjp_0074300|SJC_S001153.15834	1.69762	1.0665e-18	8.50356e-18	gi|257205990|emb|CAX82646.1|/4.70692e-81/phosphatidylinositol glycan, class K [Schistosoma japonicum]
Sjc_0011050|Sjp_0011050|SJC_S000042.155510	1.69685	8.128e-36	1.13036e-34	gi|226478810|emb|CAX72900.1|/4.37151e-131/putative Cytochrome c-type heme lyase (CCHL) [Schistosoma japonicum]
Sjc_0030270|Sjp_0030270|SJC_S000193.144364	1.69466	1.51328e-45	2.63343e-44	gi|226485799|emb|CAX75319.1|/2.16767e-138/hypothetical protein [Schistosoma japonicum]
Sjc_0012260|Sjp_0012260|SJC_S000051.267964	1.69465	6.5753e-69	1.64458e-67	gi|226467448|emb|CAX69600.1|/3.80783e-43/U6 snRNA-associated Sm-like protein LSm5 [Schistosoma japonicum]
Sjc_0030670|Sjp_0030670|SJC_S000195.147496	1.69193	1.25448e-30	1.51134e-29	gi|256087592|ref|XP_002579950.1|/0/bromodomain containing protein [Schistosoma mansoni]
Sjc_0012720|Sjp_0012720|SJC_S000055.4860	1.68886	1.83867e-294	1.72783e-292	gi|147903679|ref|NP_001086877.1|/0/eukaryotic translation elongation factor 2, gene 2 [Xenopus laevis]
Sjc_0038880|Sjp_0038880|SJC_S000288.125094	1.68214	1.75757e-57	3.67025e-56	gi|226469256|emb|CAX70107.1|/1.53557e-98/chloride channel, nucleotide-sensitive, 1A [Schistosoma japonicum]
Sjc_0004120|Sjp_0004120|SJC_S000011.111187	1.67641	4.69998e-14	2.95286e-13	gi|56753830|gb|AAW25112.1|/6.47466e-88/SJCHGC06303 protein [Schistosoma japonicum]
Sjc_0047790|Sjp_0047790|SJC_S000423.294590	1.67588	7.4133e-19	5.96875e-18	gi|29841010|gb|AAP06023.1|/1.94495e-92/SJCHGC06138 protein [Schistosoma japonicum]
Sjc_0036950|Sjp_0036950|SJC_S000262.14173	1.67553	1.00199e-05	3.43106e-05	gi|256088516|ref|XP_002580378.1|/0/DEAD box ATP-dependent RNA helicase [Schistosoma mansoni]
Sjc_0003670|Sjp_0003670|SJC_S000009.542612	1.67363	4.24162e-24	4.20835e-23	gi|56759036|gb|AAW27658.1|/1.39314e-84/SJCHGC04174 protein [Schistosoma japonicum]
Sjc_0036440|Sjp_0036440|SJC_S000258.22375	1.66957	2.4016e-09	1.12279e-08	gi|226470074|emb|CAX70318.1|/6.93141e-107/Transmembrane emp24 domain-containing protein 2 precursor [Schistosoma japonicum]
Sjc_0085250|Sjp_0085250|SJC_S001799.16400	1.66824	0.000200912	0.000592645	gi|256070800|ref|XP_002571730.1|/0/lysosomal Pro-Xaa carboxypeptidase (S28 family) [Schistosoma mansoni]
Sjc_0047340|Sjp_0047340|SJC_S000417.190423	1.66718	1.01173e-96	3.61693e-95	gi|257211305|emb|CAX80786.1|/5.41376e-29/hypothetical protein [Schistosoma japonicum]
Sjc_0001310|Sjp_0001310|SJC_S000002.1104089	1.66621	1.5386e-85	4.7294e-84	gi|12330700|gb|AAG52888.1|AF333765_1/2.43923e-58/DAD-1-like protein [Schistosoma japonicum]
Sjc_0013380|Sjp_0013380|SJC_S000058.475487	1.66243	8.39958e-34	1.10065e-32	gi|238663000|emb|CAZ33911.1|/1.02336e-122/expressed protein [Schistosoma mansoni]
Sjc_0042400|Sjp_0042400|SJC_S000338.252659	1.65709	3.17996e-161	1.70063e-159	gi|56755932|gb|AAW26144.1|/0/SJCHGC02223 protein [Schistosoma japonicum]
Sjc_0068730|Sjp_0068730|SJC_S000919.35391	1.65668	1.20972e-17	9.22077e-17	gi|226467157|emb|CAX76059.1|/0/Tat-binding protein 10 [Schistosoma japonicum]
Sjc_0114570|Sjp_0114570|SJC_S008346.6635	1.65053	3.78106e-167	2.09007e-165	gi|226471066|emb|CAX70614.1|/1.19487e-68/histidine triad nucleotide binding protein 1 [Schistosoma japonicum]
Sjc_0049380|Sjp_0049380|SJC_S000456.187561	1.64572	0.000148191	0.000448185	gi|256075670|ref|XP_002574140.1|/6.06714e-77/family S9 unassigned peptidase (S09 family) [Schistosoma mansoni]
Sjc_0102620|Sjp_0102620|SJC_S004051.11037	1.64415	1.8631e-06	6.91617e-06	gi|44829171|tpg|DAA04499.1|/8.98723e-166/TPA: TPA_exp: pol polyprotein [Schistosoma mansoni]
Sjc_0034040|Sjp_0034040|SJC_S000232.273717	1.6426	0	0	gi|56753101|gb|AAW24760.1|/1.42659e-97/SJCHGC09296 protein [Schistosoma japonicum]
Sjc_0070420|Sjp_0070420|SJC_S000971.13312	1.633	9.38246e-13	5.4521e-12	gi|56758198|gb|AAW27239.1|/1.33917e-48/SJCHGC04808 protein [Schistosoma japonicum]
Sjc_0087240|Sjp_0087240|SJC_S001942.50396	1.63096	6.6171e-148	3.34825e-146	gi|226471330|emb|CAX70746.1|/3.28632e-55/Translocon-associated protein subunit gamma [Schistosoma japonicum]
Sjc_0060840|Sjp_0060840|SJC_S000691.140702	1.62883	3.8276e-32	4.82336e-31	gi|56754491|gb|AAW25433.1|/3.68695e-104/SJCHGC05144 protein [Schistosoma japonicum]
Sjc_0019210|Sjp_0019210|SJC_S000099.46913	1.62853	1.21657e-05	4.1357e-05	gi|226468362|emb|CAX69858.1|/2.16994e-94/H+-transporting ATPase [Schistosoma japonicum]
Sjc_0022060|Sjp_0022060|SJC_S000120.489364	1.62784	5.5748e-10	2.73053e-09	gi|256073390|ref|XP_002573014.1|/1.06509e-16/hypothetical protein [Schistosoma mansoni]
Sjc_0086360|Sjp_0086360|SJC_S001871.169	1.6269	7.00962e-13	4.09133e-12	gi|226489935|emb|CAX75118.1|/2.3572e-71/GTPase-activating protein ZNF289 [Schistosoma japonicum]
Sjc_0103760|Sjp_0103760|SJC_S004154.4604	1.62415	0.000330664	0.000941198	gi|226485477|emb|CAX75158.1|/0/Innexin unc-9 [Schistosoma japonicum]
Sjc_0053650|Sjp_0053650|SJC_S000531.86594	1.62193	3.7592e-31	4.60484e-30	gi|226469320|emb|CAX70139.1|/4.28525e-92/Rab-protein 11 [Schistosoma japonicum]
Sjc_0004600|Sjp_0004600|SJC_S000013.256632	1.62164	7.8112e-28	8.63564e-27	gi|226490156|emb|CAX69320.1|/5.39903e-154/DNA-directed RNA polymerase II subunit C [Schistosoma japonicum]
Sjc_0066500|Sjp_0066500|SJC_S000837.212969	1.61696	0	0	gi|226475302|emb|CAX71939.1|/3.31945e-63/small subunit ribosomal protein S20e [Schistosoma japonicum]
Sjc_0066340|Sjp_0066340|SJC_S000836.236020	1.61607	0	0	gi|226481359|emb|CAX73577.1|/2.14062e-54/Cystatin-B (Stefin-B) [Schistosoma japonicum]
Sjc_0105380|Sjp_0105380|SJC_S004464.1610	1.6149	3.31878e-43	5.51286e-42	gi|226480538|emb|CAX73366.1|/5.59485e-155/putative transcription factor [Schistosoma japonicum]
Sjc_0035510|Sjp_0035510|SJC_S000250.274804	1.61238	6.54054e-44	1.10601e-42	gi|226466686|emb|CAX69478.1|/1.72422e-43/Chromatin accessibility complex protein 1 [Schistosoma japonicum]
Sjc_0103100|Sjp_0103100|SJC_S004092.124609	1.60514	8.0388e-05	0.000250138	gi|56758490|gb|AAW27385.1|/5.18761e-154/SJCHGC00937 protein [Schistosoma japonicum]
Sjc_0028160|Sjp_0028160|SJC_S000173.244788	1.60231	0.000242674	0.000709786	gi|56756847|gb|AAW26595.1|/1.19717e-162/SJCHGC06938 protein [Schistosoma japonicum]
Sjc_0064000|Sjp_0064000|SJC_S000779.6751	1.60048	4.98292e-10	2.44609e-09	gi|76162615|gb|AAX30559.2|/2.39255e-94/SJCHGC05094 protein [Schistosoma japonicum]
Sjc_0081030|Sjp_0081030|SJC_S001563.85214	1.60025	1.57431e-57	3.29803e-56	gi|56752567|gb|AAW24497.1|/5.35451e-144/SJCHGC02469 protein [Schistosoma japonicum]
Sjc_0033590|Sjp_0033590|SJC_S000226.422891	1.59867	9.58494e-72	2.54233e-70	gi|226467015|emb|CAX75988.1|/1.35545e-97/Protein pob [Schistosoma japonicum]
Sjc_0002520|Sjp_0002520|SJC_S000005.919406	1.59846	1.35256e-12	7.77043e-12	gi|226470332|emb|CAX70446.1|/2.43806e-45/Surfeit locus protein 4 [Schistosoma japonicum]
Sjc_0020280|Sjp_0020280|SJC_S000109.146168	1.59724	3.05392e-20	2.62597e-19	gi|256071721|ref|XP_002572187.1|/5.94902e-98/partner of sld5 [Schistosoma mansoni]
Sjc_0080900|Sjp_0080900|SJC_S001560.250748	1.59709	5.45836e-68	1.34982e-66	gi|226468552|emb|CAX69953.1|/2.19708e-114/proteasome (prosome, macropain) subunit, beta type, 6 [Schistosoma japonicum]
Sjc_0075380|Sjp_0075380|SJC_S001203.297	1.58779	1.28831e-35	1.77663e-34	gi|226480048|emb|CAX73320.1|/1.85153e-148/Mitochondrial carrier homolog 2 [Schistosoma japonicum]
Sjc_0112510|Sjp_0112510|SJC_S007804.7526	1.58428	8.15576e-92	2.70952e-90	gi|226488861|emb|CAX74780.1|/7.13525e-26/hypothetical protein [Schistosoma japonicum]
Sjc_0021000|Sjp_0021000|SJC_S000114.366044	1.58258	2.02688e-20	1.7636e-19	gi|56755373|gb|AAW25866.1|/7.23853e-112/SJCHGC04482 protein [Schistosoma japonicum]
Sjc_0043980|Sjp_0043980|SJC_S000363.363747	1.57693	1.52007e-10	7.74517e-10	gi|226484568|emb|CAX74193.1|/0/Putative guanine nucleotide-binding protein-like 3 homolog [Schistosoma japonicum]
Sjc_0076300|Sjp_0076300|SJC_S001256.83207	1.5767	4.02438e-103	1.5214e-101	gi|29841261|gb|AAP06293.1|/7.18793e-141/SJCHGC02774 protein [Schistosoma japonicum]
Sjc_0070110|Sjp_0070110|SJC_S000967.69510	1.57656	9.85422e-105	3.83557e-103	gi|56752611|gb|AAW24519.1|/2.0088e-116/unknown [Schistosoma japonicum]
Sjc_0073540|Sjp_0073540|SJC_S001104.12654	1.57454	1.10433e-34	1.48251e-33	gi|60688034|gb|AAX30350.1|/2.58739e-39/SJCHGC03056 protein [Schistosoma japonicum]
Sjc_0037030|Sjp_0037030|SJC_S000262.275476	1.57329	2.0622e-14	1.32472e-13	gi|226486774|emb|CAX74464.1|/0/hypotherical protein [Schistosoma japonicum]
Sjc_0003090|Sjp_0003090|SJC_S000007.651025	1.56111	1.08889e-54	2.19715e-53	gi|56754682|gb|AAW25526.1|/3.08682e-95/SJCHGC04441 protein [Schistosoma japonicum]
Sjc_0083140|Sjp_0083140|SJC_S001697.14392	1.559	5.53494e-194	3.40269e-192	gi|56754718|gb|AAW25544.1|/3.4869e-96/SJCHGC09183 protein [Schistosoma japonicum]
Sjc_0039320|Sjp_0039320|SJC_S000295.146472	1.55759	1.80054e-10	9.10373e-10	gi|226466784|emb|CAX69527.1|/4.10479e-69/hypothetical protein [Schistosoma japonicum]
Sjc_0044670|Sjp_0044670|SJC_S000376.73872	1.55757	7.0261e-14	4.3684e-13	gi|226469288|emb|CAX70123.1|/1.05716e-112/heat shock protein 90kDa alpha [Schistosoma japonicum]
Sjc_0069800|Sjp_0069800|SJC_S000963.216586	1.5553	6e-308	5.89075e-306	gi|29841153|gb|AAP06166.1|/1.56319e-91/SJCHGC06153 protein [Schistosoma japonicum]
Sjc_0012160|Sjp_0012160|SJC_S000050.378700	1.55253	3.12556e-79	8.82401e-78	gi|56757571|gb|AAW26947.1|/5.24968e-79/SJCHGC05407 protein [Schistosoma japonicum]
Sjc_0069460|Sjp_0069460|SJC_S000958.4737	1.54905	1.19927e-36	1.70017e-35	gi|56758350|gb|AAW27315.1|/1.37955e-167/SJCHGC06241 protein [Schistosoma japonicum]
Sjc_0081360|Sjp_0081360|SJC_S001573.11857	1.54819	4.7962e-142	2.31981e-140	gi|56757524|gb|AAW26926.1|/9.23982e-58/SJCHGC05742 protein [Schistosoma japonicum]
Sjc_0017580|Sjp_0017580|SJC_S000085.186149	1.5437	3.21002e-13	1.90918e-12	gi|256083042|ref|XP_002577759.1|/0/deoxyhypusine synthase [Schistosoma mansoni]
Sjc_0082500|Sjp_0082500|SJC_S001649.19620	1.54026	1.63307e-20	1.42851e-19	gi|226489919|emb|CAX75110.1|/4.58288e-177/Tbnl protein [Schistosoma japonicum]
Sjc_0069320|Sjp_0069320|SJC_S000950.22242	1.53976	1.79281e-99	6.51552e-98	gi|226470204|emb|CAX70382.1|/8.54332e-121/CD151 antigen [Schistosoma japonicum]
Sjc_0035530|Sjp_0035530|SJC_S000250.355997	1.53414	1.31149e-13	7.98057e-13	gi|257206372|emb|CAX82837.1|/2.15335e-14/Heavy metal transport/detoxification protein,domain-containing protein [Schistosoma japonicum]
Sjc_0037650|Sjp_0037650|SJC_S000270.100746	1.52805	2.21092e-11	1.19306e-10	gi|256083364|ref|XP_002577915.1|/0/dice1/dead/h box polypeptide [Schistosoma mansoni]
Sjc_0106930|Sjp_0106930|SJC_S004866.6549	1.51861	2.02734e-54	4.02896e-53	gi|226469632|emb|CAX76646.1|/1.35773e-50/Mitochondrial import receptor subunit TOM22 homolog [Schistosoma japonicum]
Sjc_0013300|Sjp_0013300|SJC_S000058.269457	1.51854	7.19384e-33	9.18856e-32	gi|256052758|ref|XP_002569919.1|/7.01463e-94/hypothetical protein [Schistosoma mansoni]
Sjc_0071390|Sjp_0071390|SJC_S001007.164902	1.51612	2.76082e-05	9.03966e-05	gi|256076696|ref|XP_002574646.1|/0/tuftelin interacting protein [Schistosoma mansoni]
Sjc_0124720|Sjp_0124720|SJC_S017855.154	1.51612	2.76082e-05	9.03516e-05	gi|29841096|gb|AAP06109.1|/6.82749e-24/SJCHGC06346 protein [Schistosoma japonicum]
Sjc_0101480|Sjp_0101480|SJC_S003901.12467	1.51453	3.33272e-66	8.05979e-65	gi|29841420|gb|AAP06452.1|/5.23454e-61/similar to NM_002370 mago-nashi-like protein in Homo sapiens [Schistosoma japonicum]
Sjc_0032670|Sjp_0032670|SJC_S000214.33859	1.51031	2.6811e-25	2.74708e-24	gi|56756621|gb|AAW26483.1|/9.06334e-116/SJCHGC01421 protein [Schistosoma japonicum]
Sjc_0041030|Sjp_0041030|SJC_S000319.21037	1.5064	5.33978e-45	9.21918e-44	gi|226482412|emb|CAX73805.1|/2.92419e-43/hypothetical protein [Schistosoma japonicum]
Sjc_0004280|Sjp_0004280|SJC_S000011.664038	1.50491	0	0	gi|256087763|ref|XP_002580033.1|/0/alpha tubulin [Schistosoma mansoni]
Sjc_0029520|Sjp_0029520|SJC_S000187.253288	1.50479	2.90426e-10	1.44729e-09	gi|29840924|gb|AAP05925.1|/3.26763e-58/similar to Down syndrome critical region protein 5 beta - human [Schistosoma japonicum]
Sjc_0092760|Sjp_0092760|SJC_S002521.15408	1.50291	1.41179e-68	3.50444e-67	gi|256074313|ref|XP_002573470.1|/3.52047e-120/DEAD box ATP-dependent RNA helicase [Schistosoma mansoni]
Sjc_0091980|Sjp_0091980|SJC_S002467.11983	1.49861	3.89634e-248	3.12562e-246	gi|226487270|emb|CAX75500.1|/0/Tubulin alpha-1 chain [Schistosoma japonicum]
Sjc_0009930|Sjp_0009930|SJC_S000034.501668	1.49306	3.04372e-72	8.13886e-71	gi|226481501|emb|CAX73648.1|/6.19989e-127/rRNA 2'-O-methyltransferase fibrillarin [Schistosoma japonicum]
Sjc_0003920|Sjp_0003920|SJC_S000010.885778	1.49073	7.57248e-76	2.07549e-74	gi|226467924|emb|CAX76189.1|/1.79552e-89/putative microsomal signal peptidase 22 kDa subunit [Schistosoma japonicum]
Sjc_0092560|Sjp_0092560|SJC_S002508.26315	1.48977	6.00322e-05	0.000188493	gi|226480874|emb|CAX73534.1|/8.34409e-59/E3 ubiquitin-protein ligase MARCH5 [Schistosoma japonicum]
Sjc_0031130|Sjp_0031130|SJC_S000199.371602	1.4876	2.36056e-23	2.28349e-22	gi|56757568|gb|AAW26946.1|/0/SJCHGC05810 protein [Schistosoma japonicum]
Sjc_0069900|Sjp_0069900|SJC_S000964.101786	1.48406	0.000245534	0.000717513	gi|56756741|gb|AAW26542.1|/2.42914e-146/SJCHGC05854 protein [Schistosoma japonicum]
Sjc_0068550|Sjp_0068550|SJC_S000914.44287	1.48048	4.90976e-12	2.76274e-11	gi|56758880|gb|AAW27580.1|/0/SJCHGC05501 protein [Schistosoma japonicum]
Sjc_0008150|Sjp_0008150|SJC_S000026.504491	1.47508	7.9022e-07	3.04158e-06	gi|257215848|emb|CAX83076.1|/2.78177e-108/NADH:ubiquinone oxidoreductase complex I intermediate-associated protein 30,domain-containing protein [Schistosoma japonicum]
Sjc_0009620|Sjp_0009620|SJC_S000033.137660	1.46902	1.61994e-17	1.22623e-16	gi|56756623|gb|AAW26484.1|/1.0718e-24/SJCHGC02961 protein [Schistosoma japonicum]
Sjc_0029210|Sjp_0029210|SJC_S000185.44105	1.46803	6.5309e-84	1.97974e-82	gi|226472590|emb|CAX70981.1|/2.48383e-93/hypothetical protein [Schistosoma japonicum]
Sjc_0017160|Sjp_0017160|SJC_S000083.345913	1.46482	3.12686e-34	4.14687e-33	gi|256089348|ref|XP_002580773.1|/0/fragile X related 1 frx1 [Schistosoma mansoni]
Sjc_0092540|Sjp_0092540|SJC_S002508.9028	1.46433	9.382e-19	7.51703e-18	gi|56759024|gb|AAW27652.1|/0/SJCHGC00876 protein [Schistosoma japonicum]
Sjc_0129170|Sjp_0129170|SJC_S023879.277	1.45928	8.44106e-69	2.10323e-67	gi|56755601|gb|AAW25979.1|/2.44905e-80/SJCHGC09026 protein [Schistosoma japonicum]
Sjc_0046910|Sjp_0046910|SJC_S000413.250960	1.45675	5.23146e-63	1.19904e-61	gi|76155267|gb|AAX26526.2|/2.55502e-153/SJCHGC09040 protein [Schistosoma japonicum]
Sjc_0089880|Sjp_0089880|SJC_S002252.48966	1.45124	1.75213e-09	8.27388e-09	gi|56754086|gb|AAW25232.1|/3.88518e-72/SJCHGC02559 protein [Schistosoma japonicum]
Sjc_0022630|Sjp_0022630|SJC_S000126.112108	1.44741	9.70014e-20	8.10769e-19	gi|56755713|gb|AAW26035.1|/5.42393e-69/SJCHGC05093 protein [Schistosoma japonicum]
Sjc_0029160|Sjp_0029160|SJC_S000184.360940	1.4409	2.91622e-25	2.98334e-24	gi|56753381|gb|AAW24894.1|/4.96066e-140/SJCHGC05721 protein [Schistosoma japonicum]
Sjc_0080870|Sjp_0080870|SJC_S001560.146418	1.43861	2.70048e-05	8.8509e-05	gi|226483421|emb|CAX74011.1|/0/putative Round spermatid basic protein 1-like 296 [Schistosoma japonicum]
Sjc_0050510|Sjp_0050510|SJC_S000472.250639	1.43583	2.53944e-15	1.70453e-14	-
Sjc_0037600|Sjp_0037600|SJC_S000270.29733	1.43469	0	0	gi|226477280|emb|CAX78293.1|/1.37739e-162/putative ribosomal protein L5 [Schistosoma japonicum]
Sjc_0112820|Sjp_0112820|SJC_S007856.13914	1.43462	2.0077e-09	9.46713e-09	gi|226488865|emb|CAX74782.1|/2.16544e-46/hypothetical protein [Schistosoma japonicum]
Sjc_0063550|Sjp_0063550|SJC_S000759.35711	1.43379	1.5748e-11	8.61819e-11	gi|1389744|gb|AAB03573.1|/2.84646e-108/glutathione-S-transferase [Schistosoma japonicum]
Sjc_0068310|Sjp_0068310|SJC_S000907.8996	1.43276	6.84398e-86	2.12357e-84	gi|226487136|emb|CAX75433.1|/5.23328e-145/proteasome (prosome macropain) subunit beta type 4 [Schistosoma japonicum]
Sjc_0112520|Sjp_0112520|SJC_S007804.12249	1.42866	6.1355e-39	9.23554e-38	gi|256052273|ref|XP_002569699.1|/1.48033e-99/rrp4 [Schistosoma mansoni]
Sjc_0057780|Sjp_0057780|SJC_S000621.164907	1.42842	1.1904e-211	7.99028e-210	gi|60692488|gb|AAX30630.1|/1.93376e-47/SJCHGC06073 protein [Schistosoma japonicum]
Sjc_0006150|Sjp_0006150|SJC_S000019.502683	1.42467	0	0	gi|257215788|emb|CAX83046.1|/4.73071e-139/60S ribosomal protein L8 [Schistosoma japonicum]
Sjc_0073570|Sjp_0073570|SJC_S001105.7237	1.42367	1.05448e-05	3.59956e-05	gi|226468304|emb|CAX69829.1|/0/DnaJ (Hsp40) homolog, subfamily C, member 3 [Schistosoma japonicum]
Sjc_0095880|Sjp_0095880|SJC_S002855.2171	1.42023	1.37339e-21	1.25474e-20	gi|238664052|emb|CAZ34909.1|/4.95929e-75/expressed protein [Schistosoma mansoni]
Sjc_0072620|Sjp_0072620|SJC_S001041.24183	1.42011	7.834e-14	4.84324e-13	gi|226479848|emb|CAX73220.1|/0/Pleiotropic regulator 1 [Schistosoma japonicum]
Sjc_0024330|Sjp_0024330|SJC_S000139.388727	1.41743	3.16512e-30	3.75815e-29	gi|226469140|emb|CAX70049.1|/8.0541e-78/Protein BUD31 homolog [Schistosoma japonicum]
Sjc_0096510|Sjp_0096510|SJC_S002954.3227	1.41672	1.09115e-17	8.33632e-17	gi|226480888|emb|CAX73541.1|/2.51287e-105/WW domain-binding protein 11 [Schistosoma japonicum]
Sjc_0091590|Sjp_0091590|SJC_S002430.7471	1.41549	5.30596e-12	2.98313e-11	gi|226478816|emb|CAX72903.1|/1.30544e-140/MAP/microtubule affinity-regulating kinase 3 [Schistosoma japonicum]
Sjc_0058520|Sjp_0058520|SJC_S000636.103740	1.41271	1.38495e-288	1.24797e-286	gi|56757479|gb|AAW26907.1|/1.23375e-151/SJCHGC09493 protein [Schistosoma japonicum]
Sjc_0037240|Sjp_0037240|SJC_S000265.223783	1.41182	0	0	gi|60687582|gb|AAX30124.1|/1.0875e-29/ribosomal protein S29 [Schistosoma japonicum]
Sjc_0028950|Sjp_0028950|SJC_S000182.153510	1.41087	1.31117e-18	1.03789e-17	gi|58802752|gb|AAW82477.1|/1.08433e-111/serine/threonine specific protein phosphatase [Schistosoma japonicum]
Sjc_0116450|Sjp_0116450|SJC_S008781.5132	1.40484	5.35688e-134	2.46416e-132	gi|226478728|emb|CAX72859.1|/9.8039e-39/ribosomal protein L19 [Schistosoma japonicum]
Sjc_0016080|Sjp_0016080|SJC_S000076.228293	1.40286	2.2485e-05	7.42502e-05	gi|256046906|ref|XP_002569398.1|/1.88748e-42/histone H2B [Schistosoma mansoni]
Sjc_0126470|Sjp_0126470|SJC_S020573.782	1.40094	1.9148e-205	1.25956e-203	gi|56755910|gb|AAW26133.1|/1.58338e-90/SJCHGC09059 protein [Schistosoma japonicum]
Sjc_0061420|Sjp_0061420|SJC_S000707.365440	1.39936	2.54794e-08	1.11143e-07	gi|226480582|emb|CAX73388.1|/1.89216e-164/Mortality factor 4-like protein 1 [Schistosoma japonicum]
Sjc_0041090|Sjp_0041090|SJC_S000319.143162	1.39631	9.32634e-16	6.39715e-15	gi|26514148|gb|AAN78415.1|/3.03524e-98/IR1 protein [Schistosoma japonicum]
Sjc_0029720|Sjp_0029720|SJC_S000190.20719	1.39581	9.19646e-19	7.38636e-18	gi|56756577|gb|AAW26461.1|/0/SJCHGC06596 protein [Schistosoma japonicum]
Sjc_0131840|Sjp_0131840|SJC_S026109.22883	1.39503	1.28367e-27	1.41203e-26	gi|226468404|emb|CAX69879.1|/1.72367e-83/mitochondrial ribosomal protein L48 [Schistosoma japonicum]
Sjc_0099300|Sjp_0099300|SJC_S003627.11728	1.39222	1.8439e-07	7.51032e-07	gi|56757223|gb|AAW26783.1|/3.57116e-81/unknown [Schistosoma japonicum]
Sjc_0058780|Sjp_0058780|SJC_S000642.48254	1.38479	2.12056e-161	1.14336e-159	gi|226482546|emb|CAX73872.1|/5.35224e-135/ATP synthase, subunit b [Schistosoma japonicum]
Sjc_0001940|Sjp_0001940|SJC_S000004.343849	1.37939	8.39104e-09	3.78575e-08	gi|227287559|emb|CAY17899.1|/2.32548e-82/expressed protein [Schistosoma mansoni]
Sjc_0019520|Sjp_0019520|SJC_S000102.116180	1.3792	6.49136e-129	2.92467e-127	gi|226487858|emb|CAX75594.1|/5.72157e-79/NADH dehydrogenase (ubiquinone) 1 alpha subcomplex 5 [Schistosoma japonicum]
Sjc_0061140|Sjp_0061140|SJC_S000698.42575	1.36952	3.47322e-12	1.96617e-11	gi|226487064|emb|CAX75397.1|/5.3089e-82/hypothetical protein [Schistosoma japonicum]
Sjc_0082240|Sjp_0082240|SJC_S001631.18232	1.36736	5.2026e-84	1.58438e-82	gi|76162964|gb|ABA40864.1|/1.46556e-72/SJCHGC07036 protein [Schistosoma japonicum]
Sjc_0093860|Sjp_0093860|SJC_S002584.31728	1.36649	1.51007e-42	2.47712e-41	gi|56757705|gb|AAW26993.1|/1.2639e-70/SJCHGC04893 protein [Schistosoma japonicum]
Sjc_0006910|Sjp_0006910|SJC_S000022.168434	1.36497	9.12686e-37	1.30231e-35	gi|56756911|gb|AAW26627.1|/1.21774e-140/SJCHGC02565 protein [Schistosoma japonicum]
Sjc_0035280|Sjp_0035280|SJC_S000248.270854	1.36243	2.72682e-231	2.0857e-229	gi|226472250|emb|CAX77161.1|/1.48434e-31/hypothetical protein [Schistosoma japonicum]
Sjc_0050010|Sjp_0050010|SJC_S000464.92457	1.36129	5.09756e-09	2.33346e-08	gi|226486882|emb|CAX74518.1|/2.79452e-108/interferon stimulated exonuclease gene 20kDa-like 2 [Schistosoma japonicum]
Sjc_0094870|Sjp_0094870|SJC_S002690.48	1.355	8.07068e-17	5.85325e-16	gi|238660286|emb|CAZ31294.1|/0/expressed protein [Schistosoma mansoni]
Sjc_0073590|Sjp_0073590|SJC_S001106.18240	1.35441	5.95432e-17	4.37626e-16	gi|256075141|ref|XP_002573879.1|/1.31863e-166/Arginine N-methyltransferase 2 [Schistosoma mansoni]
Sjc_0046570|Sjp_0046570|SJC_S000408.261830	1.35163	3.8594e-38	5.71782e-37	gi|56754807|gb|AAW25586.1|/0/SJCHGC02821 protein [Schistosoma japonicum]
Sjc_0052570|Sjp_0052570|SJC_S000499.80572	1.35146	6.41408e-15	4.21918e-14	gi|56759414|gb|AAW27847.1|/1.37847e-52/SJCHGC02785 protein [Schistosoma japonicum]
Sjc_0069440|Sjp_0069440|SJC_S000957.9585	1.34471	1.32027e-14	8.57331e-14	gi|226483781|emb|CAX79533.1|/3.632e-79/Conserved hypothetical protein [Schistosoma japonicum]
Sjc_0072020|Sjp_0072020|SJC_S001027.34005	1.34236	7.71164e-11	4.00057e-10	gi|226467205|emb|CAX76083.1|/8.80913e-52/eukaryotic translation initiation factor 2 [Schistosoma japonicum]
Sjc_0074560|Sjp_0074560|SJC_S001162.8599	1.34115	1.69728e-06	6.30774e-06	gi|29841461|gb|AAP06493.1|/1.35489e-72/SJCHGC01387 protein [Schistosoma japonicum]
Sjc_0003810|Sjp_0003810|SJC_S000010.320380	1.34013	6.66106e-07	2.58504e-06	gi|226466710|emb|CAX69490.1|/3.52466e-159/cyclin B1 interacting protein 1 [Schistosoma japonicum]
Sjc_0131560|Sjp_0131560|SJC_S026056.18122	1.33842	6.39836e-101	2.35131e-99	gi|226485545|emb|CAX75192.1|/9.08059e-29/hypothetical protein [Schistosoma japonicum]
Sjc_0029470|Sjp_0029470|SJC_S000187.82072	1.33004	4.72408e-13	2.787e-12	gi|226467588|emb|CAX69670.1|/1.22639e-132/F-box only protein 28 [Schistosoma japonicum]
Sjc_0060370|Sjp_0060370|SJC_S000681.171600	1.32983	3.11382e-37	4.50169e-36	gi|226468520|emb|CAX69937.1|/4.05464e-70/Putative OPA3-like protein CG13603 [Schistosoma japonicum]
Sjc_0033350|Sjp_0033350|SJC_S000223.51090	1.32718	1.03622e-37	1.51136e-36	gi|226479728|emb|CAX73160.1|/7.26194e-34/SH3-binding, glutamic acid-rich protein [Schistosoma japonicum]
Sjc_0069330|Sjp_0069330|SJC_S000950.25416	1.32601	2.51938e-25	2.58945e-24	gi|56757815|gb|AAW27048.1|/1.65576e-22/SJCHGC02307 protein [Schistosoma japonicum]
Sjc_0103440|Sjp_0103440|SJC_S004114.5767	1.32234	1.01452e-06	3.8553e-06	gi|238664229|emb|CAZ35080.1|/1.64671e-112/expressed protein [Schistosoma mansoni]
Sjc_0005550|Sjp_0005550|SJC_S000017.211701	1.3217	9.58754e-11	4.9503e-10	gi|226484792|emb|CAX74305.1|/3.33224e-111/hypothetical protein [Schistosoma japonicum]
Sjc_0058880|Sjp_0058880|SJC_S000645.81450	1.32166	0	0	gi|56758184|gb|AAW27232.1|/4.25773e-68/SJCHGC01887 protein [Schistosoma japonicum]
Sjc_0074960|Sjp_0074960|SJC_S001180.34965	1.31725	1.2886e-83	3.85291e-82	gi|226469404|emb|CAX70181.1|/1.66356e-62/elongation factor SIII p15 subunit [Schistosoma japonicum]
Sjc_0025800|Sjp_0025800|SJC_S000152.320876	1.31225	0	0	gi|257209650|emb|CAX80263.1|/0/glyceraldehyde 3-phosphate dehydrogenase [Schistosoma japonicum]
Sjc_0009180|Sjp_0009180|SJC_S000031.570427	1.30272	9.35726e-21	8.27313e-20	gi|56756398|gb|AAW26372.1|/0/SJCHGC02556 protein [Schistosoma japonicum]
Sjc_0061080|Sjp_0061080|SJC_S000696.81845	1.29956	1.37794e-05	4.6578e-05	gi|226468266|emb|CAX69810.1|/9.75193e-124/TGF-beta-inducible nuclear protein 1 [Schistosoma japonicum]
Sjc_0086610|Sjp_0086610|SJC_S001891.10870	1.29956	1.37794e-05	4.65541e-05	gi|226480668|emb|CAX73431.1|/1.92206e-125/DIM1 dimethyladenosine transferase 1-like protein [Schistosoma japonicum]
Sjc_0109690|Sjp_0109690|SJC_S006308.871	1.29535	2.2117e-08	9.75105e-08	gi|226477942|emb|CAX72664.1|/1.53502e-31/hypothetical protein [Schistosoma japonicum]
Sjc_0031490|Sjp_0031490|SJC_S000201.147029	1.29488	3.67828e-263	3.10202e-261	gi|226479862|emb|CAX73227.1|/2.0886e-12/hypothetical protein [Schistosoma japonicum]
Sjc_0030490|Sjp_0030490|SJC_S000194.139109	1.29308	1.36166e-114	5.669e-113	gi|56758822|gb|AAW27551.1|/3.62392e-83/SJCHGC05822 protein [Schistosoma japonicum]
Sjc_0030160|Sjp_0030160|SJC_S000192.702914	1.29272	1.52569e-54	3.05046e-53	gi|56754997|gb|AAW25681.1|/5.94912e-81/SJCHGC05940 protein [Schistosoma japonicum]
Sjc_0090370|Sjp_0090370|SJC_S002287.51223	1.29264	2.06184e-54	4.08518e-53	gi|226489268|emb|CAX75778.1|/1.87362e-111/proteasome (prosome, macropain) subunit, beta type, 1 [Schistosoma japonicum]
Sjc_0058210|Sjp_0058210|SJC_S000631.20203	1.29139	1.41601e-07	5.85818e-07	gi|29841134|gb|AAP06147.1|/8.74898e-65/similar to GenBank Accession Number P02276 histone H2A [Schistosoma japonicum]
Sjc_0054230|Sjp_0054230|SJC_S000544.47281	1.28956	3.26284e-46	5.76961e-45	gi|462011|sp|P33676.1|ENO_SCHJA/0/RecName: Full=Enolase; AltName: Full=2-phospho-D-glycerate hydro-lyase; AltName: Full=2-phosphoglycerate dehydratase
Sjc_0038760|Sjp_0038760|SJC_S000285.178666	1.28712	5.26978e-138	2.49386e-136	gi|189502988|gb|ACE06875.1|/1.05561e-69/unknown [Schistosoma japonicum]
Sjc_0090260|Sjp_0090260|SJC_S002278.13706	1.2822	1.8402e-17	1.38976e-16	gi|226483495|emb|CAX74048.1|/0/dipeptidylpeptidase 3 [Schistosoma japonicum]
Sjc_0045900|Sjp_0045900|SJC_S000395.218112	1.28075	2.18584e-12	1.24166e-11	gi|226470094|emb|CAX70328.1|/8.96178e-103/Splicing factor U2AF 35 kDa subunit [Schistosoma japonicum]
Sjc_0079490|Sjp_0079490|SJC_S001416.2788	1.27804	9.56988e-24	9.38162e-23	gi|56755813|gb|AAW26085.1|/9.73917e-105/SJCHGC05306 protein [Schistosoma japonicum]
Sjc_0100360|Sjp_0100360|SJC_S003752.17554	1.27424	1.16786e-10	5.99233e-10	gi|226472984|emb|CAX71178.1|/3.55973e-122/putative Stress-induced-phosphoprotein 1 [Schistosoma japonicum]
Sjc_0033470|Sjp_0033470|SJC_S000226.34551	1.27163	1.78552e-90	5.87258e-89	gi|56756334|gb|AAW26340.1|/4.29301e-101/SJCHGC02467 protein [Schistosoma japonicum]
Sjc_0013100|Sjp_0013100|SJC_S000057.367410	1.27154	6.59792e-189	4.01862e-187	gi|226473722|emb|CAX71546.1|/1.06483e-24/small subunit ribosomal protein S27e [Schistosoma japonicum]
Sjc_0074360|Sjp_0074360|SJC_S001154.129663	1.26689	1.02798e-94	3.52191e-93	gi|226471686|emb|CAX70924.1|/9.87354e-124/Splicing factor, arginine/serine-rich 4 [Schistosoma japonicum]
Sjc_0050970|Sjp_0050970|SJC_S000479.27242	1.26391	0	0	gi|56753165|gb|AAW24792.1|/1.5051e-94/SJCHGC01385 protein [Schistosoma japonicum]
Sjc_0041530|Sjp_0041530|SJC_S000327.321603	1.26175	8.94862e-06	3.06903e-05	gi|226490256|emb|CAX69370.1|/0/GPI-anchored membrane protein 1 [Schistosoma japonicum]
Sjc_0021640|Sjp_0021640|SJC_S000118.24601	1.26102	7.4154e-71	1.92041e-69	gi|226470382|emb|CAX70471.1|/2.56334e-47/putative splicing factor 3B subunit 5 [Schistosoma japonicum]
Sjc_0054240|Sjp_0054240|SJC_S000544.55028	1.25932	0	0	gi|29841122|gb|AAP06135.1|/2.29565e-72/SJCHGC00717 protein [Schistosoma japonicum]
Sjc_0078540|Sjp_0078540|SJC_S001346.18243	1.2552	6.1269e-35	8.25876e-34	gi|226470252|emb|CAX70406.1|/2.72435e-65/Protein yippee-like 5 [Schistosoma japonicum]
Sjc_0044260|Sjp_0044260|SJC_S000368.237616	1.24956	3.49214e-54	6.8571e-53	gi|226471414|emb|CAX70788.1|/0/26S proteasome regulatory subunit T3 [Schistosoma japonicum]
Sjc_0071220|Sjp_0071220|SJC_S001001.77613	1.24586	0.000111062	0.000339957	gi|56758034|gb|AAW27157.1|/3.47505e-174/SJCHGC06367 protein [Schistosoma japonicum]
Sjc_0079040|Sjp_0079040|SJC_S001381.54937	1.24407	1.05078e-29	1.2365e-28	gi|226471910|emb|CAX76993.1|/2.79743e-97/lesswright [Schistosoma japonicum]
Sjc_0044090|Sjp_0044090|SJC_S000365.110206	1.24218	8.16364e-08	3.43353e-07	gi|226468482|emb|CAX69918.1|/3.05865e-115/Elongation of very long chain fatty acids protein 1 [Schistosoma japonicum]
Sjc_0125630|Sjp_0125630|SJC_S019626.26	1.24108	5.21488e-121	2.2869e-119	gi|256053966|ref|XP_002570173.1|/1.84753e-28/hypothetical protein [Schistosoma mansoni]
Sjc_0116280|Sjp_0116280|SJC_S008728.7876	1.23266	7.10496e-136	3.33832e-134	gi|226469644|emb|CAX76652.1|/4.83022e-166/deoxyribonuclease [Schistosoma japonicum]
Sjc_0110450|Sjp_0110450|SJC_S007056.3004	1.23232	2.59176e-16	1.82729e-15	gi|226488849|emb|CAX74774.1|/3.08606e-37/hypothetical protein [Schistosoma japonicum]
Sjc_0024840|Sjp_0024840|SJC_S000145.163079	1.22575	1.05307e-39	1.6147e-38	gi|56758640|gb|AAW27460.1|/1.28758e-109/SJCHGC01717 protein [Schistosoma japonicum]
Sjc_0054250|Sjp_0054250|SJC_S000544.86985	1.22363	6.8663e-112	2.77095e-110	gi|56758360|gb|AAW27320.1|/0/SJCHGC06322 protein [Schistosoma japonicum]
Sjc_0072250|Sjp_0072250|SJC_S001033.72194	1.2162	1.41762e-23	1.38355e-22	gi|256085767|ref|XP_002579084.1|/1.57474e-153/cullin-2 (cul-2) [Schistosoma mansoni]
Sjc_0016830|Sjp_0016830|SJC_S000081.110628	1.21499	3.08356e-08	1.33797e-07	gi|56756997|gb|AAW26670.1|/0/SJCHGC01085 protein [Schistosoma japonicum]
Sjc_0068080|Sjp_0068080|SJC_S000902.27491	1.21243	1.43823e-06	5.39068e-06	gi|226487118|emb|CAX75424.1|/1.09551e-124/YEATS domain-containing protein [Schistosoma japonicum]
Sjc_0013480|Sjp_0013480|SJC_S000058.753607	1.20986	0.000313942	0.00089515	gi|226478884|emb|CAX72937.1|/3.98464e-153/sepiapterin reductase [Schistosoma japonicum]
Sjc_0058500|Sjp_0058500|SJC_S000636.69814	1.20986	0.000313942	0.000895538	gi|226480726|emb|CAX73460.1|/4.81819e-125/hypothetical protein [Schistosoma japonicum]
Sjc_0055030|Sjp_0055030|SJC_S000561.61402	1.20928	7.99514e-32	9.99848e-31	gi|56756857|gb|AAW26600.1|/0/SJCHGC06283 protein [Schistosoma japonicum]
Sjc_0063120|Sjp_0063120|SJC_S000751.126625	1.20859	7.02376e-05	0.000218761	gi|256084843|ref|XP_002578635.1|/8.29915e-70/histone H3 [Schistosoma mansoni]
Sjc_0073580|Sjp_0073580|SJC_S001106.11645	1.20828	7.84904e-56	1.59355e-54	gi|56756495|gb|AAW26420.1|/6.06197e-90/SJCHGC06602 protein [Schistosoma japonicum]
Sjc_0065430|Sjp_0065430|SJC_S000817.60062	1.2077	1.59243e-05	5.30381e-05	gi|29840920|gb|AAP05921.1|/4.03273e-155/similar to NM_024231 zinc finger like protein 1 [Schistosoma japonicum]
Sjc_0074230|Sjp_0074230|SJC_S001151.33779	1.20401	7.84162e-09	3.5476e-08	gi|29841331|gb|AAP06363.1|/3.83993e-83/hypothetical protein [Schistosoma japonicum]
Sjc_0048650|Sjp_0048650|SJC_S000440.54417	1.20043	2.6549e-07	1.06617e-06	gi|256083636|ref|XP_002578047.1|/0/Protoporphyrinogen oxidase chloroplast/mitochondrial precursor [Schistosoma mansoni]
Sjc_0028500|Sjp_0028500|SJC_S000177.71936	1.19825	1.96482e-08	8.68004e-08	gi|256075303|ref|XP_002573959.1|/2.27734e-75/sugar nucleotide epimerase related [Schistosoma mansoni]
Sjc_0052790|Sjp_0052790|SJC_S000511.141214	1.18683	1.68857e-06	6.27891e-06	gi|256088305|ref|XP_002580283.1|/0/developmentally regulated GTP-binding protein 1 (drg 1) [Schistosoma mansoni]
Sjc_0049900|Sjp_0049900|SJC_S000462.140789	1.18123	9.85464e-12	5.45196e-11	gi|226468496|emb|CAX69925.1|/3.95989e-124/beta subunit of casein kinase II [Schistosoma japonicum]
Sjc_0071050|Sjp_0071050|SJC_S000998.14578	1.1787	4.39908e-05	0.00014054	gi|29840914|gb|AAP05915.1|/2.02461e-68/SJCHGC05777 protein [Schistosoma japonicum]
Sjc_0053370|Sjp_0053370|SJC_S000528.246113	1.17686	4.31658e-31	5.27778e-30	gi|226470720|emb|CAX76793.1|/8.34854e-78/ATP synthase [Schistosoma japonicum]
Sjc_0103750|Sjp_0103750|SJC_S004154.3773	1.17615	0	0	gi|56755876|gb|AAW26116.1|/1.30561e-90/SJCHGC09089 protein [Schistosoma japonicum]
Sjc_0102800|Sjp_0102800|SJC_S004069.45429	1.17483	0	0	gi|226473856|emb|CAX77374.1|/1.2281e-71/ribosomal protein L10a [Schistosoma japonicum]
Sjc_0016380|Sjp_0016380|SJC_S000077.741533	1.17134	2.08282e-13	1.2535e-12	gi|226469990|emb|CAX70276.1|/0/putative mitochondrial import receptor subunit TOM40 homolog [Schistosoma japonicum]
Sjc_0067290|Sjp_0067290|SJC_S000858.67128	1.1704	1.79591e-53	3.48481e-52	gi|226468182|emb|CAX76318.1|/2.41557e-69/hypothetical protein [Schistosoma japonicum]
Sjc_0104900|Sjp_0104900|SJC_S004334.4482	1.16996	1.97413e-28	2.23894e-27	gi|56754802|gb|AAW25584.1|/3.39403e-31/SJCHGC04269 protein [Schistosoma japonicum]
Sjc_0026290|Sjp_0026290|SJC_S000158.147279	1.16825	3.80682e-13	2.25394e-12	gi|56759130|gb|AAW27705.1|/7.77755e-44/SJCHGC03671 protein [Schistosoma japonicum]
Sjc_0014630|Sjp_0014630|SJC_S000065.11127	1.16679	4.63232e-22	4.2978e-21	gi|238667057|emb|CAZ37444.1|/5.11384e-73/expressed protein [Schistosoma mansoni]
Sjc_0090650|Sjp_0090650|SJC_S002314.9388	1.15987	7.21296e-22	6.62666e-21	gi|56756362|gb|AAW26354.1|/0/SJCHGC02216 protein [Schistosoma japonicum]
Sjc_0133960|Sjp_0133960|SJC_S027602.1770	1.15975	0.000153847	0.000464436	gi|76156500|gb|AAX27698.2|/1.19814e-55/SJCHGC06987 protein [Schistosoma japonicum]
Sjc_0070040|Sjp_0070040|SJC_S000966.90874	1.15435	2.54456e-25	2.61125e-24	gi|60688793|gb|AAX30416.1|/1.37706e-48/SJCHGC03453 protein [Schistosoma japonicum]
Sjc_0052610|Sjp_0052610|SJC_S000500.71305	1.15418	2.7364e-05	8.96416e-05	gi|256072649|ref|XP_002572647.1|/6.80256e-112/transcription factor LCR-F1 [Schistosoma mansoni]
Sjc_0049720|Sjp_0049720|SJC_S000460.47618	1.14782	1.66891e-08	7.40763e-08	gi|226479212|emb|CAX73101.1|/3.56419e-175/Nuclear cap-binding protein subunit 1 [Schistosoma japonicum]
Sjc_0002940|Sjp_0002940|SJC_S000007.165822	1.14572	0.00012086	0.000368235	gi|56756086|gb|AAW26221.1|/0/SJCHGC02326 protein [Schistosoma japonicum]
Sjc_0131570|Sjp_0131570|SJC_S026056.22897	1.13645	8.41522e-10	4.07924e-09	gi|238665684|emb|CAZ36411.1|/2.99149e-79/expressed protein [Schistosoma mansoni]
Sjc_0008360|Sjp_0008360|SJC_S000027.265148	1.13001	4.29838e-44	7.30614e-43	gi|226470354|emb|CAX70457.1|/4.51375e-133/Heterogeneous nuclear ribonucleoprotein K [Schistosoma japonicum]
Sjc_0035030|Sjp_0035030|SJC_S000245.73776	1.12921	3.35084e-15	2.23775e-14	gi|56759352|gb|AAW27816.1|/0/SJCHGC02339 protein [Schistosoma japonicum]
Sjc_0072410|Sjp_0072410|SJC_S001036.130666	1.12794	5.4577e-14	3.41912e-13	gi|56753951|gb|AAW25168.1|/5.29514e-105/SJCHGC09541 protein [Schistosoma japonicum]
Sjc_0075430|Sjp_0075430|SJC_S001207.12897	1.12794	5.4577e-14	3.41587e-13	gi|256081038|ref|XP_002576781.1|/1.5824e-118/chromatin regulatory protein sir2 [Schistosoma mansoni]
Sjc_0036720|Sjp_0036720|SJC_S000259.211187	1.12415	1.46795e-11	8.08047e-11	gi|226466728|emb|CAX69499.1|/0/Tubulin gamma-1 chain (Gamma-1 tubulin) [Schistosoma japonicum]
Sjc_0036580|Sjp_0036580|SJC_S000258.468554	1.12117	3.35084e-36	4.68975e-35	gi|56756557|gb|AAW26451.1|/1.01723e-59/SJCHGC04443 protein [Schistosoma japonicum]
Sjc_0085220|Sjp_0085220|SJC_S001798.52398	1.12032	4.60688e-14	2.89991e-13	gi|256083170|ref|XP_002577822.1|/1.24985e-94/sugar transporter [Schistosoma mansoni]
Sjc_0040590|Sjp_0040590|SJC_S000314.129143	1.11811	0.000101336	0.000311344	gi|76155499|gb|AAX26791.2|/2.50578e-122/SJCHGC06425 protein [Schistosoma japonicum]
Sjc_0051110|Sjp_0051110|SJC_S000482.170978	1.11718	1.92121e-13	1.15836e-12	gi|29841400|gb|AAP06432.1|/6.95136e-61/similar to GenBank Accession Number AK008759 CG13867 gene product [Schistosoma japonicum]
Sjc_0133040|Sjp_0133040|SJC_S026730.810	1.11687	9.16682e-12	5.08855e-11	gi|76154445|gb|AAX25926.2|/8.25698e-140/SJCHGC03394 protein [Schistosoma japonicum]
Sjc_0063520|Sjp_0063520|SJC_S000759.8449	1.11214	1.71778e-61	3.84338e-60	gi|226467624|emb|CAX69688.1|/4.58563e-116/lethal (3) neo18 [Schistosoma japonicum]
Sjc_0043000|Sjp_0043000|SJC_S000347.98372	1.11035	0.00032981	0.000939173	gi|257206240|emb|CAX82771.1|/2.44344e-142/Putative adenosylhomocysteinase 3 [Schistosoma japonicum]
Sjc_0089600|Sjp_0089600|SJC_S002240.35790	1.10908	8.19396e-06	2.84132e-05	gi|256082240|ref|XP_002577367.1|/2.7518e-173/nucleotide binding protein 2 (nbp 2) [Schistosoma mansoni]
Sjc_0008430|Sjp_0008430|SJC_S000027.529499	1.10742	1.77391e-11	9.65157e-11	gi|256083147|ref|XP_002577811.1|/2.54584e-94/Co-chaperone protein HscB mitochondrial precursor (Hsc20) [Schistosoma mansoni]
Sjc_0026360|Sjp_0026360|SJC_S000159.187782	1.10563	1.40362e-16	1.00359e-15	gi|56754647|gb|AAW25509.1|/1.4537e-18/SJCHGC05159 protein [Schistosoma japonicum]
Sjc_0005860|Sjp_0005860|SJC_S000018.389859	1.10343	4.6061e-35	6.26011e-34	gi|256083339|ref|XP_002577903.1|/1.34354e-32/hypothetical protein [Schistosoma mansoni]
Sjc_0020330|Sjp_0020330|SJC_S000109.316793	1.10282	3.44912e-50	6.46391e-49	gi|256076804|ref|XP_002574699.1|/0/serine/threonine protein kinase [Schistosoma mansoni]
Sjc_0011460|Sjp_0011460|SJC_S000045.439314	1.09989	2.83348e-64	6.58609e-63	gi|226473716|emb|CAX71543.1|/5.80564e-68/ribosomal protein L27 [Schistosoma japonicum]
Sjc_0096100|Sjp_0096100|SJC_S002870.17677	1.09865	1.51026e-05	5.07639e-05	gi|256076769|ref|XP_002574682.1|/4.82165e-57/Rhomboid-7 peptidase (S54 family) [Schistosoma mansoni]
Sjc_0048080|Sjp_0048080|SJC_S000430.99783	1.09594	5.7055e-214	3.99264e-212	gi|56758208|gb|AAW27244.1|/7.05072e-55/SJCHGC09413 protein [Schistosoma japonicum]
Sjc_0004470|Sjp_0004470|SJC_S000012.905171	1.09562	1.10752e-17	8.45159e-17	gi|226488949|emb|CAX74824.1|/0/SDR1 protein [Schistosoma japonicum]
Sjc_0031590|Sjp_0031590|SJC_S000202.151932	1.09519	5.03382e-06	1.76977e-05	gi|56754305|gb|AAW25340.1|/3.0654e-99/SJCHGC09559 protein [Schistosoma japonicum]
Sjc_0064110|Sjp_0064110|SJC_S000781.77985	1.09404	6.10356e-38	8.94192e-37	gi|56758052|gb|AAW27166.1|/4.69239e-65/SJCHGC09481 protein [Schistosoma japonicum]
Sjc_0081140|Sjp_0081140|SJC_S001566.63070	1.09181	8.3695e-11	4.33501e-10	gi|56755699|gb|AAW26028.1|/2.5571e-93/SJCHGC09154 protein [Schistosoma japonicum]
Sjc_0021290|Sjp_0021290|SJC_S000115.328717	1.09016	1.92919e-10	9.73174e-10	gi|238661504|emb|CAZ32476.1|/0/expressed protein [Schistosoma mansoni]
Sjc_0031090|Sjp_0031090|SJC_S000199.227172	1.08558	3.32838e-37	4.79083e-36	gi|256083494|ref|XP_002577978.1|/4.01754e-85/splicing factor 3b subunit 4 (fragment) [Schistosoma mansoni]
Sjc_0000800|Sjp_0000800|SJC_S000001.1111513	1.08518	1.70033e-24	1.69981e-23	gi|56754183|gb|AAW25279.1|/2.20209e-70/SJCHGC05476 protein [Schistosoma japonicum]
Sjc_0050940|Sjp_0050940|SJC_S000478.104291	1.07355	4.0952e-14	2.58524e-13	gi|256083945|ref|XP_002578195.1|/1.36552e-112/fetal globin-inducing factor [Schistosoma mansoni]
Sjc_0057670|Sjp_0057670|SJC_S000620.56868	1.07094	1.42533e-27	1.56525e-26	gi|56755255|gb|AAW25807.1|/1.10208e-118/SJCHGC09458 protein [Schistosoma japonicum]
Sjc_0102350|Sjp_0102350|SJC_S004009.26927	1.07016	1.21663e-09	5.80768e-09	gi|226488815|emb|CAX74757.1|/6.0233e-96/RAS-like GTP-binding protein [Schistosoma japonicum]
Sjc_0005430|Sjp_0005430|SJC_S000016.1119240	1.06953	1.16559e-24	1.16878e-23	gi|256077798|ref|XP_002575187.1|/1.3157e-107/glutathione synthetase [Schistosoma mansoni]
Sjc_0007550|Sjp_0007550|SJC_S000024.302766	1.06845	1.97158e-36	2.78306e-35	gi|226483673|emb|CAX74137.1|/1.53973e-150/NAP-1-related protein [Schistosoma japonicum]
Sjc_0035120|Sjp_0035120|SJC_S000247.70187	1.06825	0	0	gi|56757868|gb|AAW27074.1|/1.75138e-72/SJCHGC06252 protein [Schistosoma japonicum]
Sjc_0010560|Sjp_0010560|SJC_S000040.79261	1.06573	7.50518e-205	4.88803e-203	gi|226480418|emb|CAX78873.1|/1.28069e-100/CD63 antigen [Schistosoma japonicum]
Sjc_0038720|Sjp_0038720|SJC_S000285.70553	1.06007	1.82442e-16	1.29461e-15	gi|238666850|emb|CAZ37293.1|/4.11235e-21/expressed protein [Schistosoma mansoni]
Sjc_0086760|Sjp_0086760|SJC_S001905.2087	1.05801	2.80514e-59	6.06981e-58	gi|226468352|emb|CAX69853.1|/1.47701e-117/DnaJ homolog subfamily A member 3, mitochondrial precursor (Tumorous imaginal discs protein Tid56 homolog) [Schistosoma japonicum]
Sjc_0112060|Sjp_0112060|SJC_S007725.22239	1.04957	9.69204e-09	4.35777e-08	gi|56756765|gb|AAW26554.1|/1.00662e-51/SJCHGC01037 protein [Schistosoma japonicum]
Sjc_0063680|Sjp_0063680|SJC_S000764.73663	1.04566	0.00013536	0.000410322	gi|256075580|ref|XP_002574096.1|/2.41998e-80/calmodulin [Schistosoma mansoni]
Sjc_0045520|Sjp_0045520|SJC_S000389.70298	1.04458	1.95806e-07	7.96546e-07	gi|256077610|ref|XP_002575095.1|/0/cell division cycle [Schistosoma mansoni]
Sjc_0017440|Sjp_0017440|SJC_S000084.323943	1.04439	1.1375e-07	4.72675e-07	gi|56759326|gb|AAW27803.1|/1.67663e-165/SJCHGC01227 protein [Schistosoma japonicum]
Sjc_0011360|Sjp_0011360|SJC_S000045.253301	1.04096	1.90939e-43	3.19591e-42	gi|60691530|gb|AAX30572.1|/1.53679e-44/SJCHGC05194 protein [Schistosoma japonicum]
Sjc_0038300|Sjp_0038300|SJC_S000279.178141	1.03939	0	0	gi|157830289|pdb|1BG5|A/2.34738e-116/Chain A, Crystal Structure Of The Ankyrin Binding Domain Of Alpha-Na, K-Atpase As A Fusion Protein With Glutathione S-Transferase
Sjc_0083740|Sjp_0083740|SJC_S001721.45716	1.03714	2.84998e-09	1.32676e-08	gi|256076865|ref|XP_002574729.1|/4.58302e-28/ob fold nucleic acid binding protein [Schistosoma mansoni]
Sjc_0006730|Sjp_0006730|SJC_S000021.785896	1.03646	6.4842e-201	4.10126e-199	gi|256077380|ref|XP_002574983.1|/1.44519e-42/histone H2B [Schistosoma mansoni]
Sjc_0011870|Sjp_0011870|SJC_S000048.411465	1.03518	1.05409e-06	3.99642e-06	gi|256071128|ref|XP_002571893.1|/0/ATP-binding cassette sub-family E (oabp) member [Schistosoma mansoni]
Sjc_0070710|Sjp_0070710|SJC_S000983.72365	1.03485	0	0	gi|226475894|emb|CAX72037.1|/1.92699e-63/40S ribosomal protein S17 [Schistosoma japonicum]
Sjc_0069680|Sjp_0069680|SJC_S000962.165757	1.0345	0	0	-
Sjc_0035740|Sjp_0035740|SJC_S000251.260514	1.03398	1.20928e-05	4.11305e-05	gi|56752581|gb|AAW24504.1|/1.84128e-117/SJCHGC04236 protein [Schistosoma japonicum]
Sjc_0021450|Sjp_0021450|SJC_S000116.250133	1.02927	9.73936e-11	5.02475e-10	gi|256069911|ref|XP_002571306.1|/0/spliceosome-associated protein [Schistosoma mansoni]
Sjc_0026500|Sjp_0026500|SJC_S000160.83116	1.02876	6.33762e-05	0.000198235	gi|56756689|gb|AAW26517.1|/5.10763e-135/SJCHGC09546 protein [Schistosoma japonicum]
Sjc_0032780|Sjp_0032780|SJC_S000214.416379	1.02221	1.46594e-18	1.15901e-17	gi|226468814|emb|CAX76435.1|/4.18741e-58/hypothetical protein [Schistosoma japonicum]
Sjc_0086090|Sjp_0086090|SJC_S001847.27514	1.02099	6.72684e-07	2.60903e-06	gi|56758780|gb|AAW27530.1|/8.58718e-86/SJCHGC02943 protein [Schistosoma japonicum]
Sjc_0052160|Sjp_0052160|SJC_S000493.122142	1.01637	6.34136e-17	4.65033e-16	gi|256052253|ref|XP_002569689.1|/5.74623e-109/mitochondrial carnitine/acylcarnitine carrier protein-related [Schistosoma mansoni]
Sjc_0043780|Sjp_0043780|SJC_S000360.94462	1.01619	2.96866e-05	9.61016e-05	gi|238658656|emb|CAZ29708.1|/4.99239e-81/expressed protein [Schistosoma mansoni]
Sjc_0086600|Sjp_0086600|SJC_S001889.1216	1.01513	5.9058e-09	2.69406e-08	gi|226466704|emb|CAX69487.1|/8.46618e-165/RNA U small nuclear RNA export adapter protein [Schistosoma japonicum]
Sjc_0067670|Sjp_0067670|SJC_S000879.234	1.01324	5.15798e-05	0.000162808	gi|238665962|emb|CAZ36632.1|/1.73769e-74/expressed protein [Schistosoma mansoni]
Sjc_0006800|Sjp_0006800|SJC_S000021.979701	1.0119	3.67304e-20	3.1501e-19	gi|226476888|emb|CAX72314.1|/0/cathepsin D (lysosomal aspartyl protease) [Schistosoma japonicum]
Sjc_0063890|Sjp_0063890|SJC_S000773.49365	1.00976	6.17834e-09	2.81643e-08	gi|226482600|emb|CAX73899.1|/4.78885e-135/RNA-binding region RNP-1 (RNA recognition motif),domain-containing protein [Schistosoma japonicum]
Sjc_0059490|Sjp_0059490|SJC_S000659.48119	1.00892	2.3275e-08	1.02205e-07	gi|238662097|emb|CAZ33050.1|/4.64597e-70/expressed protein [Schistosoma mansoni]
Sjc_0100160|Sjp_0100160|SJC_S003728.2904	1.00705	2.22392e-24	2.21315e-23	gi|226488795|emb|CAX74747.1|/5.54737e-117/cytochrome c oxidase subunit XV assembly protein [Schistosoma japonicum]
Sjc_0069120|Sjp_0069120|SJC_S000939.2492	1.00451	5.74054e-07	2.23704e-06	gi|189502934|gb|ACE06848.1|/1.33849e-113/unknown [Schistosoma japonicum]
Sjc_0029710|Sjp_0029710|SJC_S000190.17631	1.00167	2.9592e-213	2.04901e-211	gi|226469536|emb|CAX76598.1|/5.2758e-32/hypothetical protein [Schistosoma japonicum]
Sjc_0040720|Sjp_0040720|SJC_S000315.252516	1.0004	2.1789e-144	1.08582e-142	gi|56755499|gb|AAW25928.1|/1.34328e-64/SJCHGC05647 protein [Schistosoma japonicum]
Gene	Gene ID
log2 Ratio(23DSI/18DSI)	log2(multiples of differentially expressed)
P-Value	P-value from difference test
blast nr	result of blast against nr
FDR	The false discovery rate.It determines the P-value (corresponding to the P-value in differential gene expression detection). The value of FDR is required to be less than 0.05.
