# Supplementary material for: The Up-Regulation of Ribosomal Proteins Further Regulates Protein Expression Profile in Female Schistosoma japonicum after Pairing
Source: PLoS One. 2015 Jun 12;10(6):e0129626. doi: 10.1371/journal.pone.0129626 (PMC4466501; doi:10.1371/journal.pone.0129626)
Supplement: S10 Table — (XLSX) [file pone.0129626.s010.xlsx]

## Sheet: Sheet1
Table S8. Differentially expressed proteins between 18DSI and 23DSI based on iTRAQ analysis
N	Unused	Total	%Cov	%Cov(95)	Accession	Name	Species	Peptides(95%)	18DSI:23DSI	PVal 18DSI:23DSI
1176	3.57	3.57	20.45	20.45	tr|C1LDQ5|C1LDQ5_SCHJA	Hypotheticial protein OS=Schistosoma japonicum PE=4 SV=1	SCHJA	2	0.0207014	0.0234054
903	4.6	4.62	18	3.03	tr|C1LDQ6|C1LDQ6_SCHJA	Stress protein DDR48 (DNA damage-responsive protein 48) OS=Schistosoma japonicum PE=2 SV=1	SCHJA	2	0.0244343	0.00590566
995	4.08	4.1	39.47	26.32	tr|C1LW84|C1LW84_SCHJA	Ribosomal protein S14 OS=Schistosoma japonicum GN=rps14 PE=2 SV=1	SCHJA	4	0.0334195	0.0294408
1183	3.54	3.54	42.82	4.706	tr|C7TZI4|C7TZI4_SCHJA	Stress protein DDR48 (DNA damage-responsive protein 48) (Fragment) OS=Schistosoma japonicum PE=2 SV=1	SCHJA	2	0.0346737	0.0106195
315	12	12.19	38.73	31.21	tr|O96409|O96409_SCHJA	Ferritin-1 heavy chain OS=Schistosoma japonicum PE=2 SV=1	SCHJA	13	0.0401791	2.45174e-05
1811	1.81	4.1	14.65	2.418	tr|Q5DHQ3|Q5DHQ3_SCHJA	SJCHGC09419 protein OS=Schistosoma japonicum PE=2 SV=1	SCHJA	2	0.0401791	0.0300008
396	10.1	10.1	27.91	13.95	tr|Q5DD04|Q5DD04_SCHJA	S-adenosylmethionine synthase OS=Schistosoma japonicum PE=2 SV=1	SCHJA	7	0.10666	0.0028045
847	5.02	5.04	33.56	16.44	tr|Q5DB08|Q5DB08_SCHJA	Ribosomal protein S11 OS=Schistosoma japonicum GN=RPS11 PE=2 SV=1	SCHJA	3	0.180302	0.0240388
732	5.97	7.1	14.31	5.461	tr|Q5DAP9|Q5DAP9_SCHJA	Importin subunit alpha OS=Schistosoma japonicum PE=2 SV=1	SCHJA	4	0.18197	0.0418919
243	13.88	14.01	44.8	29.86	tr|Q86E46|Q86E46_SCHJA	Large subunit ribosomal protein L10e OS=Schistosoma japonicum GN=Qm PE=2 SV=1	SCHJA	8	0.226986	0.000471863
96	21.64	21.76	35.27	25.99	tr|C1LMQ3|C1LMQ3_SCHJA	Uncharacterized protein OS=Schistosoma japonicum PE=2 SV=1	SCHJA	14	0.260615	2.26814e-05
137	18.25	18.25	73.68	46.71	tr|Q5DAC4|Q5DAC4_SCHJA	Ribosomal protein S18 OS=Schistosoma japonicum GN=rps18 PE=2 SV=1	SCHJA	14	0.275423	0.00102091
62	25.39	25.39	71.3	56.09	tr|C1LC25|C1LC25_SCHJA	Ribosomal protein S3 OS=Schistosoma japonicum PE=2 SV=1	SCHJA	13	0.288403	3.61109e-05
412	10	10	43.08	35.38	tr|Q5DH03|Q5DH03_SCHJA	Ribosomal protein S15Aa OS=Schistosoma japonicum GN=RpS15Aa PE=2 SV=1	SCHJA	5	0.291072	0.023537
267	13.05	13.35	43.85	21.15	tr|C1LN92|C1LN92_SCHJA	Small subunit ribosomal protein S2e OS=Schistosoma japonicum PE=2 SV=1	SCHJA	7	0.301995	0.00560509
326	11.69	11.69	37.07	22.78	tr|C1LBJ6|C1LBJ6_SCHJA	60S ribosomal protein L8 OS=Schistosoma japonicum PE=2 SV=1	SCHJA	6	0.301995	0.00437345
635	6.39	6.46	40.56	22.22	tr|Q5DAR3|Q5DAR3_SCHJA	Ribosomal protein L11 OS=Schistosoma japonicum GN=RpL11 PE=2 SV=1	SCHJA	5	0.30479	0.0312054
210	14.9	15.14	36.24	26.15	tr|Q540A3|Q540A3_SCHJA	Clone ZZD245 mRNA sequence OS=Schistosoma japonicum PE=1 SV=1	SCHJA	10	0.337287	0.0117123
342	11.26	11.31	28.97	14.95	tr|Q7JNB4|Q7JNB4_SCHJA	Aspartic protease (Fragment) OS=Schistosoma japonicum PE=2 SV=1	SCHJA	10	0.343558	0.0195
475	8.61	9.42	35.42	20.31	tr|C1LT62|C1LT62_SCHJA	Putative 40S ribosomal protein S9 OS=Schistosoma japonicum PE=2 SV=1	SCHJA	5	0.349945	0.0128105
117	19.86	22.2	48.8	23.73	tr|Q5DEG2|Q5DEG2_SCHJA	Putative ribosomal protein L4 OS=Schistosoma japonicum PE=2 SV=1	SCHJA	14	0.359749	0.000139973
37	32.63	33.28	47.41	39.35	tr|C1L5C5|C1L5C5_SCHJA	Putative aminopeptidase W07G4.4 OS=Schistosoma japonicum PE=2 SV=1	SCHJA	29	0.369828	0.000257062
83	23.04	23.47	27.46	14.84	tr|Q5DA36|Q5DA36_SCHJA	SJCHGC06322 protein OS=Schistosoma japonicum PE=2 SV=1	SCHJA	14	0.369828	0.00196077
235	14.28	14.95	32.62	17.91	tr|Q5DCR4|Q5DCR4_SCHJA	RuvB-like protein 2 OS=Schistosoma japonicum GN=ruvbl2-prov PE=2 SV=1	SCHJA	7	0.369828	0.00935296
148	17.74	17.96	28.76	18.46	tr|Q5C826|Q5C826_SCHJA	SJCHGC06653 protein (Fragment) OS=Schistosoma japonicum PE=2 SV=2	SCHJA	11	0.380189	0.00102224
359	10.8	11.72	42.91	21.05	tr|Q86DY7|Q86DY7_SCHJA	40S ribosomal protein S6 OS=Schistosoma japonicum PE=2 SV=2	SCHJA	5	0.380189	0.0300005
44	30.2	32.43	40	29.09	tr|C7TZI5|C7TZI5_SCHJA	Protein VHS3 (Viable in a HAL3 SIT4 background protein 3) (Fragment) OS=Schistosoma japonicum PE=2 SV=1	SCHJA	19	0.383707	0.000111836
341	11.31	11.41	47.04	20.16	tr|C1LSC8|C1LSC8_SCHJA	Large subunit ribosomal protein L7e OS=Schistosoma japonicum PE=2 SV=1	SCHJA	7	0.383707	0.0279855
366	10.63	11.16	23.06	12.28	tr|C1LFU1|C1LFU1_SCHJA	Mannose-6-phosphate isomerase OS=Schistosoma japonicum GN=Mpi PE=2 SV=1	SCHJA	6	0.383707	0.0203341
494	8.34	8.48	47.02	26.49	tr|Q5D9B3|Q5D9B3_SCHJA	Putative ribosomal protein S13 OS=Schistosoma japonicum PE=2 SV=1	SCHJA	4	0.390841	0.02622
154	17.33	17.34	45.74	27.39	tr|C1L7Z3|C1L7Z3_SCHJA	Enhancer of zeste homolog 1 (ENX-2) OS=Schistosoma japonicum PE=2 SV=1	SCHJA	9	0.398107	0.00113299
126	19.05	20.46	27.75	26.37	tr|C1L675|C1L675_SCHJA	Arginase type II OS=Schistosoma japonicum GN=Arg2 PE=2 SV=1	SCHJA	14	0.405508	0.00780771
432	9.47	9.55	28.49	9.863	tr|C1L7I0|C1L7I0_SCHJA	Uncharacterized protein OS=Schistosoma japonicum PE=2 SV=1	SCHJA	4	0.409261	0.00863519
26	36.4	38.02	55.56	46.72	tr|O45034|O45034_SCHJA	Calreticulin OS=Schistosoma japonicum GN=calr PE=2 SV=1	SCHJA	24	0.413047	9.09945e-06
76	24.06	24.31	38.24	25.09	tr|Q5DEM7|Q5DEM7_SCHJA	SJCHGC00848 protein OS=Schistosoma japonicum PE=2 SV=1	SCHJA	13	0.416869	0.000732759
347	11.08	11.09	21.92	16.01	tr|C1LIR8|C1LIR8_SCHJA	Aspartate aminotransferase OS=Schistosoma japonicum GN=GOT1 PE=2 SV=1	SCHJA	5	0.416869	0.00645151
586	7.1	7.13	52.83	23.27	tr|Q5DDJ0|Q5DDJ0_SCHJA	Ribosomal protein S10 OS=Schistosoma japonicum GN=rps10-prov PE=2 SV=1	SCHJA	4	0.420727	0.00918855
324	11.73	11.99	59.39	44.85	tr|C1LN85|C1LN85_SCHJA	CG3195-PC, isoform C OS=Schistosoma japonicum GN=M362F PE=2 SV=1	SCHJA	7	0.440555	0.0183782
217	14.7	16.78	36.15	30.52	tr|Q5D8J4|Q5D8J4_SCHJA	Peptidyl-prolyl cis-trans isomerase OS=Schistosoma japonicum PE=2 SV=1	SCHJA	10	0.444631	0.00467345
265	13.13	13.35	32.52	14.82	tr|Q5BYU8|Q5BYU8_SCHJA	SJCHGC09055 protein (Fragment) OS=Schistosoma japonicum PE=2 SV=2	SCHJA	6	0.461318	0.0123499
300	12.19	13.17	21.04	6.234	tr|C1L504|C1L504_SCHJA	Rab GTPase-binding effector protein 1 OS=Schistosoma japonicum PE=2 SV=1	SCHJA	5	0.461318	0.0221813
443	9.27	9.34	44.91	23.77	tr|Q5DB51|Q5DB51_SCHJA	2-deoxy-D-gluconate 3-dehydrogenase OS=Schistosoma japonicum PE=2 SV=1	SCHJA	6	0.461318	0.0130863
10	49.88	49.88	52.31	42.13	tr|B3GUU7|B3GUU7_SCHJA	Putative uncharacterized protein OS=Schistosoma japonicum PE=2 SV=1	SCHJA	39	0.465586	5.508e-05
98	21.58	22.84	30.99	21.57	tr|Q5DGF3|Q5DGF3_SCHJA	SJCHGC06900 protein OS=Schistosoma japonicum PE=2 SV=1	SCHJA	14	0.465586	0.00408923
501	8.26	10.02	22.89	9.839	tr|C1LFB1|C1LFB1_SCHJA	Coatomer subunit delta OS=Schistosoma japonicum PE=2 SV=1	SCHJA	5	0.474242	0.0481236
105	20.73	23.35	70.3	52.26	tr|Q5C1L0|Q5C1L0_SCHJA	SJCHGC05757 protein (Fragment) OS=Schistosoma japonicum PE=2 SV=2	SCHJA	34	0.47863	0.0128866
3	74.86	76.29	57.72	45.2	tr|Q5D947|Q5D947_SCHJA	SJCHGC00820 protein OS=Schistosoma japonicum PE=2 SV=1	SCHJA	73	0.483059	6.20159e-09
33	33.49	33.65	43.38	39.1	tr|C1LFP4|C1LFP4_SCHJA	Putative aldehyde dehydrogenase 1B1 OS=Schistosoma japonicum PE=2 SV=1	SCHJA	22	0.483059	0.00116407
294	12.34	13.64	22.93	14.05	tr|Q5BYZ1|Q5BYZ1_SCHJA	SJCHGC01349 protein (Fragment) OS=Schistosoma japonicum PE=2 SV=2	SCHJA	7	0.483059	0.0336008
284	12.54	12.55	43.93	25.1	tr|C1LNE9|C1LNE9_SCHJA	Hypotherical protein OS=Schistosoma japonicum PE=2 SV=1	SCHJA	7	0.487529	0.0447902
138	18.2	18.72	26.96	20.84	tr|C1L3U2|C1L3U2_SCHJA	GPI-anchored membrane protein 1 OS=Schistosoma japonicum PE=2 SV=1	SCHJA	15	0.49204	0.00789494
591	7.06	10.85	35.48	23.5	tr|Q5BYA6|Q5BYA6_SCHJA	SJCHGC04801 protein (Fragment) OS=Schistosoma japonicum PE=2 SV=2	SCHJA	8	0.49204	0.0313829
75	24.18	24.79	39.21	24.48	tr|C1LFJ1|C1LFJ1_SCHJA	Elongation FacTor OS=Schistosoma japonicum GN=eft-2 PE=2 SV=1	SCHJA	17	0.496592	0.00324091
255	13.45	17.4	87.59	59.12	tr|Q5C1H0|Q5C1H0_SCHJA	SJCHGC05356 protein (Fragment) OS=Schistosoma japonicum PE=2 SV=2	SCHJA	21	0.496592	0.0153844
147	17.8	17.8	62.09	41.23	tr|C1LY10|C1LY10_SCHJA	Glutathione S-Transferase OS=Schistosoma japonicum GN=gst-3 PE=2 SV=1	SCHJA	10	0.501187	0.0412331
189	15.64	15.64	39.81	20.37	tr|C1LLT4|C1LLT4_SCHJA	Nucleolar protein 5 OS=Schistosoma japonicum PE=2 SV=1	SCHJA	9	0.501187	0.00468036
250	13.62	14.23	45.62	33.18	tr|Q5DFE0|Q5DFE0_SCHJA	40S ribosomal protein S8 OS=Schistosoma japonicum GN=rps8-prov PE=2 SV=1	SCHJA	9	0.501187	0.000859223
351	11	11	43.9	28.05	tr|Q5DA65|Q5DA65_SCHJA	SJCHGC06584 protein OS=Schistosoma japonicum PE=2 SV=1	SCHJA	6	0.501187	0.0356642
372	10.51	10.86	22.16	14.49	tr|Q1A7N0|Q1A7N0_SCHJA	Adenosine deaminase OS=Schistosoma japonicum GN=ADA PE=2 SV=1	SCHJA	5	0.501187	0.0424404
428	9.56	9.57	24.88	9.113	tr|C7TY45|C7TY45_SCHJA	Thioredoxin domain-containing protein 4 OS=Schistosoma japonicum PE=2 SV=1	SCHJA	4	0.501187	0.0190257
36	32.69	34.77	48.88	31.97	tr|C1LI13|C1LI13_SCHJA	T-complex protein 1 subunit delta OS=Schistosoma japonicum PE=2 SV=1	SCHJA	23	0.510505	0.00570523
276	12.8	14.79	35.48	29.39	tr|C1LS90|C1LS90_SCHJA	40S ribosomal protein SA OS=Schistosoma japonicum GN=sta PE=2 SV=1	SCHJA	10	0.515229	0.025767
256	13.42	13.67	42.02	15.55	tr|Q5DE99|Q5DE99_SCHJA	Putative 60S ribosomal protein L6 OS=Schistosoma japonicum PE=2 SV=1	SCHJA	6	0.519996	0.0255215
277	12.8	13.74	66.23	38.41	tr|Q5DAT2|Q5DAT2_SCHJA	Ribosomal protein S16 OS=Schistosoma japonicum GN=RPS16 PE=2 SV=1	SCHJA	8	0.519996	0.0164153
114	20.13	20.32	26.88	11.83	tr|C1LIX7|C1LIX7_SCHJA	Loss of heterozygosity 11 chromosomal region 2 gene A protein homolog OS=Schistosoma japonicum PE=2 SV=1	SCHJA	9	0.524808	0.0303847
129	18.73	18.74	50.32	32.48	tr|Q5DD54|Q5DD54_SCHJA	Guanine nucleotide-binding protein subunit beta 2-like 1 OS=Schistosoma japonicum GN=RACK PE=2 SV=1	SCHJA	12	0.539511	0.0027276
185	15.84	15.91	32.52	20.67	tr|Q86F47|Q86F47_SCHJA	Clone ZZD112 mRNA sequence OS=Schistosoma japonicum PE=2 SV=1	SCHJA	9	0.539511	0.0140129
343	11.2	11.69	29.55	19.32	tr|Q86EC4|Q86EC4_SCHJA	Clone ZZD547 mRNA sequence OS=Schistosoma japonicum PE=2 SV=1	SCHJA	7	0.554626	0.0441317
344	11.18	11.25	15.16	11.43	tr|Q5DEW6|Q5DEW6_SCHJA	SJCHGC09345 protein OS=Schistosoma japonicum PE=2 SV=1	SCHJA	6	0.554626	0.0310584
119	19.72	19.77	43.89	21.63	tr|C1L900|C1L900_SCHJA	Putative Stress-induced-phosphoprotein 1 OS=Schistosoma japonicum GN=STI1 PE=2 SV=1	SCHJA	10	0.564937	0.00337891
241	14.02	15.59	26.77	14.13	tr|C1LFZ6|C1LFZ6_SCHJA	Serine hydroxymethyltransferase OS=Schistosoma japonicum GN=shmt1-prov PE=2 SV=1	SCHJA	9	0.57544	0.0494195
319	11.94	11.94	40.48	16.92	tr|C1LG20|C1LG20_SCHJA	rRNA 2'-O-methyltransferase fibrillarin OS=Schistosoma japonicum PE=2 SV=1	SCHJA	6	0.580764	0.0477774
470	8.72	8.72	43.96	11.84	tr|Q5DA16|Q5DA16_SCHJA	SJCHGC09092 protein OS=Schistosoma japonicum PE=2 SV=1	SCHJA	7	0.586138	0.039865
38	32.56	34.7	55.98	39.15	tr|B3W657|B3W657_SCHJA	Putative uncharacterized protein OS=Schistosoma japonicum PE=2 SV=1	SCHJA	26	0.591562	0.00225915
54	27.86	28.87	40.12	22.24	tr|Q86RB4|Q86RB4_SCHJA	Gynecophoral canal protein OS=Schistosoma japonicum PE=2 SV=1	SCHJA	16	0.619441	0.0348436
14	45.94	52.87	45.29	35.26	tr|Q5DGD4|Q5DGD4_SCHJA	SJCHGC06677 protein OS=Schistosoma japonicum PE=2 SV=1	SCHJA	30	0.630957	0.000347393
87	22.29	22.38	30.97	21.94	tr|Q5DD64|Q5DD64_SCHJA	Aldo-keto reductase family 1, member B4 (Aldose reductase) OS=Schistosoma japonicum GN=Akr1b4 PE=1 SV=1	SCHJA	11	0.636796	0.0267603
86	22.29	22.48	61.39	37.45	sp|Q5DAA3|RS3A_SCHJA	40S ribosomal protein S3a OS=Schistosoma japonicum GN=SJCHGC01275 PE=2 SV=1	SCHJA	10	0.660694	2.60071e-05
15	45.14	45.14	64.95	48.17	tr|C1LWQ6|C1LWQ6_SCHJA	Elongation factor 1-alpha OS=Schistosoma japonicum GN=eef1a2-prov PE=2 SV=1	SCHJA	39	0.672977	0.00122862
17	42.17	43.18	47.32	35.83	tr|Q5DGY9|Q5DGY9_SCHJA	Heat shock 70kDa protein 9B OS=Schistosoma japonicum GN=HSPA9B PE=2 SV=1	SCHJA	36	0.679204	0.0215479
123	19.28	21.01	37.26	22.12	tr|Q5DFE8|Q5DFE8_SCHJA	SJCHGC05888 protein OS=Schistosoma japonicum PE=2 SV=1	SCHJA	13	0.679204	0.0325395
258	13.38	13.52	23.46	10.96	tr|G4XPB5|G4XPB5_SCHJA	Thioredoxin glutathione reductase OS=Schistosoma japonicum PE=2 SV=1	SCHJA	7	0.691831	0.0470125
31	34.22	34.36	44.13	39.29	tr|Q5DCD8|Q5DCD8_SCHJA	Eukaryotic initiation factor 4A OS=Schistosoma japonicum GN=eIF-4A PE=2 SV=1	SCHJA	18	0.698232	0.00362658
63	25.35	25.35	41.87	31.1	tr|C1LV11|C1LV11_SCHJA	Eukaryotic translation elongation factor 1 gamma OS=Schistosoma japonicum GN=eef1g PE=2 SV=1	SCHJA	17	0.698232	0.0473594
90	22.03	22.66	34.29	26.38	tr|Q5DBC8|Q5DBC8_SCHJA	Aspartate aminotransferase OS=Schistosoma japonicum PE=2 SV=1	SCHJA	11	0.704693	0.0492158
193	15.55	15.89	30.02	23.56	tr|Q5DFC1|Q5DFC1_SCHJA	SJCHGC01743 protein OS=Schistosoma japonicum PE=2 SV=1	SCHJA	8	0.717794	0.0485201
259	13.37	13.38	36.62	25.85	tr|Q5DDR9|Q5DDR9_SCHJA	Putative uncharacterized protein OS=Schistosoma japonicum PE=2 SV=1	SCHJA	7	0.737904	0.0192668
472	8.68	9.57	17.2	8.785	tr|Q5DD55|Q5DD55_SCHJA	SJCHGC06778 protein OS=Schistosoma japonicum PE=2 SV=1	SCHJA	5	0.744732	0.0421868
46	29.98	30.03	41.25	31.75	tr|Q5DBY6|Q5DBY6_SCHJA	DnaJ (Hsp40) homolog, subfamily A, member 1 OS=Schistosoma japonicum GN=dnaja1 PE=2 SV=1	SCHJA	20	0.751623	0.022054
32	34.05	34.38	53.69	28.6	tr|C1LIN3|C1LIN3_SCHJA	Chaperonin containing TCP1, subunit 7 (Eta) OS=Schistosoma japonicum PE=2 SV=1	SCHJA	21	0.794328	0.0411807
965	4.19	4.19	32.56	17.83	tr|Q5DDM8|Q5DDM8_SCHJA	40S ribosomal protein S24 OS=Schistosoma japonicum PE=2 SV=1	SCHJA	5	0.824138	0.0381105
644	6.3	6.3	30.99	17.61	tr|Q5D941|Q5D941_SCHJA	Ribosomal protein S19a OS=Schistosoma japonicum GN=RpS19a PE=2 SV=1	SCHJA	3	0.870964	0.043289
18	41.4	41.63	40.99	31.74	tr|Q5DE07|Q5DE07_SCHJA	SJCHGC09326 protein OS=Schistosoma japonicum PE=2 SV=1	SCHJA	24	1.47231	0.00268928
35	33.05	33.48	74.8	60.63	tr|B3GUU0|B3GUU0_SCHJA	Tyrosine 3-monooxygenase/tryptophan 5-monooxygenase activation protein, beta polypeptide OS=Schistosoma japonicum GN=ywhab-prov PE=2 SV=1	SCHJA	28	1.51356	0.0416256
22	37.94	39.81	65.67	51.38	tr|Q5DDV5|Q5DDV5_SCHJA	Enolase OS=Schistosoma japonicum PE=2 SV=1	SCHJA	37	1.52757	0.0275813
4	61.3	61.3	49.82	34.66	tr|C7TZG8|C7TZG8_SCHJA	Myosin heavy chain (Fragment) OS=Schistosoma japonicum GN=Mhc PE=2 SV=1	SCHJA	43	1.58489	0.0149742
1	86.08	86.08	53.69	39.86	tr|Q5C296|Q5C296_SCHJA	SJCHGC01885 protein (Fragment) OS=Schistosoma japonicum PE=2 SV=2	SCHJA	71	1.69044	0.00556251
7	52.19	52.19	69.95	66.59	tr|C1LT13|C1LT13_SCHJA	Phosphoglycerate kinase OS=Schistosoma japonicum GN=PGK1 PE=2 SV=1	SCHJA	38	1.69044	0.00928994
11	48.1	48.34	47.1	30.34	tr|O96071|O96071_SCHJA	Calpain OS=Schistosoma japonicum PE=2 SV=1	SCHJA	25	1.75388	0.0113603
51	29.29	30.51	38.23	24.35	tr|Q5DFY5|Q5DFY5_SCHJA	SJCHGC09310 protein OS=Schistosoma japonicum PE=2 SV=1	SCHJA	18	1.75388	0.0114022
30	34.41	37.07	37.98	27.09	tr|C1L566|C1L566_SCHJA	Phosphorylase OS=Schistosoma japonicum PE=2 SV=1	SCHJA	24	1.77011	0.00971477
73	24.35	24.36	47.48	34.12	tr|Q5C3Z6|Q5C3Z6_SCHJA	SJCHGC06202 protein (Fragment) OS=Schistosoma japonicum PE=2 SV=2	SCHJA	20	1.77011	0.0352259
93	21.77	21.96	27.11	15.62	tr|C1LGU1|C1LGU1_SCHJA	RNA-binding protein 12 OS=Schistosoma japonicum PE=2 SV=1	SCHJA	13	1.77011	0.0320943
633	6.39	13.51	11.61	5.644	tr|H9CNI6|H9CNI6_SCHJA	Vasa OS=Schistosoma japonicum GN=vasa PE=2 SV=1	SCHJA	6	1.78649	0.043506
170	16.47	16.55	34.95	21.17	tr|Q5DFX8|Q5DFX8_SCHJA	SJCHGC01355 protein OS=Schistosoma japonicum PE=2 SV=1	SCHJA	9	1.80302	0.0086163
274	12.89	12.91	40.08	22.27	tr|Q5BWA0|Q5BWA0_SCHJA	SJCHGC05635 protein (Fragment) OS=Schistosoma japonicum PE=2 SV=2	SCHJA	9	1.8197	0.0153051
69	24.76	26.11	35.94	25.58	tr|C1LFF8|C1LFF8_SCHJA	Succinate-Coenzyme A ligase, ADP-forming, beta subunit OS=Schistosoma japonicum GN=Sucla2 PE=2 SV=1	SCHJA	14	1.83654	0.0443306
95	21.7	21.7	46.04	30.79	tr|Q5DGA9|Q5DGA9_SCHJA	SJCHGC00665 protein OS=Schistosoma japonicum GN=TnT PE=2 SV=1	SCHJA	18	1.85353	0.0128054
168	16.6	16.77	56.06	44.44	tr|Q5DB55|Q5DB55_SCHJA	Myosin regulatory light chain 2, smooth muscle minor isoform (G1) OS=Schistosoma japonicum PE=2 SV=1	SCHJA	17	1.87068	0.00927848
23	37.14	38.44	67.06	56.97	tr|C1LD46|C1LD46_SCHJA	Glyceraldehyde 3-phosphate dehydrogenase OS=Schistosoma japonicum PE=2 SV=1	SCHJA	39	1.88799	0.0262015
42	30.42	30.82	50.13	38.99	tr|Q5DI18|Q5DI18_SCHJA	SJCHGC02266 protein OS=Schistosoma japonicum PE=2 SV=1	SCHJA	21	1.94089	0.000784238
9	50.69	50.69	57.17	41.73	tr|Q5DG45|Q5DG45_SCHJA	EH-domain containing protein (Fragment) OS=Schistosoma japonicum GN=Ehd4 PE=2 SV=1	SCHJA	28	1.97697	1.24188e-05
57	27.26	28.12	35.73	27.19	tr|Q5DA59|Q5DA59_SCHJA	SJCHGC01783 protein OS=Schistosoma japonicum PE=2 SV=1	SCHJA	16	1.99526	0.0108091
247	13.69	14.93	51.37	22.75	tr|Q86F28|Q86F28_SCHJA	BAR,domain-containing protein OS=Schistosoma japonicum PE=2 SV=1	SCHJA	8	1.99526	0.0139635
150	17.59	21.82	25.26	12.11	tr|C1LL26|C1LL26_SCHJA	Putative ATP-dependent RNA helicase DDX5 OS=Schistosoma japonicum PE=2 SV=1	SCHJA	11	2.03236	0.037816
113	20.19	21.07	35.23	22.36	tr|C1LI70|C1LI70_SCHJA	Putative Mitochondrial processing peptidase beta subunit, mitochondrial OS=Schistosoma japonicum PE=2 SV=1	SCHJA	12	2.05116	0.0332549
149	17.64	17.7	20.59	16.39	tr|C1L5C1|C1L5C1_SCHJA	Adenylyl cyclase-associated protein OS=Schistosoma japonicum GN=CAP1 PE=2 SV=1	SCHJA	11	2.05116	0.037102
178	16.08	16.72	40	25	tr|Q5DHI5|Q5DHI5_SCHJA	Annexin OS=Schistosoma japonicum GN=ISA PE=2 SV=1	SCHJA	10	2.10863	0.0185436
376	10.41	11.65	23.74	20.14	tr|Q5BYA8|Q5BYA8_SCHJA	SJCHGC00475 protein (Fragment) OS=Schistosoma japonicum PE=2 SV=2	SCHJA	7	2.1677	0.0387506
200	15.32	17.76	27.91	16.56	tr|C7TXR1|C7TXR1_SCHJA	Lymphocyte cytosolic protein 1 OS=Schistosoma japonicum PE=2 SV=1	SCHJA	14	2.22844	0.0119946
207	15.03	16.48	49.28	25.18	tr|Q5MB10|Q5MB10_SCHJA	SJCHGC06829 protein OS=Schistosoma japonicum GN=SDISP PE=2 SV=1	SCHJA	10	2.26987	0.0413887
383	10.3	10.3	19.66	10.92	tr|C1L3R1|C1L3R1_SCHJA	Synaptotagmin II OS=Schistosoma japonicum GN=Syt2 PE=2 SV=1	SCHJA	6	2.26987	0.00878027
248	13.65	13.92	32.33	23.31	tr|Q5DBB7|Q5DBB7_SCHJA	SJCHGC06753 protein OS=Schistosoma japonicum PE=2 SV=1	SCHJA	9	2.31206	0.0313726
503	8.22	11.73	57.61	30.43	tr|Q75UG3|Q75UG3_SCHJA	Thioredoxin peroxidase-1 OS=Schistosoma japonicum GN=SjTPx-1 PE=2 SV=1	SCHJA	9	2.44343	0.00753749
498	8.31	8.67	24.56	9.023	tr|Q5DCT5|Q5DCT5_SCHJA	SJCHGC09440 protein OS=Schistosoma japonicum PE=2 SV=1	SCHJA	4	2.46604	0.00645529
234	14.28	15.47	31.57	15.31	tr|C1LEI6|C1LEI6_SCHJA	Uncharacterized protein OS=Schistosoma japonicum PE=2 SV=1	SCHJA	8	2.48886	0.00944029
12	47.58	47.58	76.86	66.12	tr|Q1HDV2|Q1HDV2_SCHJA	Fructose-bisphosphate aldolase OS=Schistosoma japonicum PE=2 SV=1	SCHJA	40	2.51189	0.00805729
850	4.98	5.06	34.92	11.11	tr|Q5DAY7|Q5DAY7_SCHJA	Clathrin light chain (Fragment) OS=Schistosoma japonicum GN=dClc PE=2 SV=1	SCHJA	2	2.51189	0.0422372
72	24.45	24.45	57.59	44.75	tr|Q5C0T6|Q5C0T6_SCHJA	SJCHGC02883 protein (Fragment) OS=Schistosoma japonicum PE=2 SV=2	SCHJA	16	2.53513	0.000212938
349	11.06	11.37	26.76	15.68	tr|Q5BY36|Q5BY36_SCHJA	SJCHGC05711 protein (Fragment) OS=Schistosoma japonicum PE=2 SV=2	SCHJA	7	2.53513	0.0273219
495	8.34	8.34	69.44	55.56	tr|C7TYC0|C7TYC0_SCHJA	Peptidyl-prolyl cis-trans isomerase OS=Schistosoma japonicum PE=4 SV=1	SCHJA	7	2.55859	0.00880364
78	23.67	25.49	26.63	16.09	tr|C1L3V5|C1L3V5_SCHJA	Procollagen-lysine, 2-oxoglutarate 5-dioxygenase 3 OS=Schistosoma japonicum GN=plod-prov PE=2 SV=1	SCHJA	12	2.58226	0.000456979
88	22.17	22.17	68.59	51.28	tr|Q5DDH3|Q5DDH3_SCHJA	DM9 domain-containing protein OS=Schistosoma japonicum PE=2 SV=1	SCHJA	19	2.63027	0.000446282
5	60.04	60.04	58.66	45.11	tr|C1LFZ8|C1LFZ8_SCHJA	Arginine kinase OS=Schistosoma japonicum PE=2 SV=1	SCHJA	34	2.65461	2.84416e-10
955	4.24	4.24	26.05	8.837	tr|F6LHS8|F6LHS8_SCHJA	CD63 antigen OS=Schistosoma japonicum PE=2 SV=1	SCHJA	2	2.67917	0.0252474
299	12.23	12.23	23.52	15.3	tr|C1LGS2|C1LGS2_SCHJA	Flotillin 2 OS=Schistosoma japonicum GN=Flo-2 PE=2 SV=1	SCHJA	6	2.77971	0.022452
410	10	10	19.67	11.21	tr|Q5BW73|Q5BW73_SCHJA	SJCHGC09372 protein (Fragment) OS=Schistosoma japonicum PE=2 SV=2	SCHJA	8	2.77971	0.0326172
52	28.94	30.14	44.32	38.23	tr|Q5DDI7|Q5DDI7_SCHJA	Gelsolin OS=Schistosoma japonicum GN=Gsn PE=2 SV=1	SCHJA	21	2.96483	6.7495e-05
209	14.98	15.3	45.86	28.2	tr|Q5C7Z7|Q5C7Z7_SCHJA	SJCHGC06198 protein (Fragment) OS=Schistosoma japonicum PE=2 SV=2	SCHJA	8	3.0761	0.024999
355	10.83	10.9	22.82	11.41	tr|Q5DDA5|Q5DDA5_SCHJA	SJCHGC01523 protein OS=Schistosoma japonicum PE=2 SV=1	SCHJA	7	3.0761	0.0131785
16	44.63	44.68	36.99	24.13	tr|C1LE79|C1LE79_SCHJA	Calcium ATPase at 60A OS=Schistosoma japonicum GN=Ca-P60A PE=2 SV=1	SCHJA	31	3.13329	3.54668e-08
629	6.42	7.95	23.39	13.31	tr|Q5C7Y0|Q5C7Y0_SCHJA	SJCHGC09066 protein (Fragment) OS=Schistosoma japonicum PE=2 SV=2	SCHJA	5	3.22107	0.018861
151	17.59	17.72	33.33	29.63	tr|C1L5B9|C1L5B9_SCHJA	Protein FAM82B OS=Schistosoma japonicum PE=2 SV=1	SCHJA	10	3.43558	0.000191002
159	17.1	17.1	34.48	22.48	tr|Q5DI11|Q5DI11_SCHJA	SJCHGC06780 protein OS=Schistosoma japonicum PE=2 SV=1	SCHJA	14	3.49945	0.0142579
554	7.59	8.03	17.19	7.948	tr|Q5C3H5|Q5C3H5_SCHJA	SJCHGC02149 protein (Fragment) OS=Schistosoma japonicum PE=2 SV=2	SCHJA	5	3.53183	0.0058785
386	10.25	11.33	71.91	61.8	tr|B5B7Q9|B5B7Q9_SCHJA	Dynein light chain OS=Schistosoma japonicum PE=4 SV=1	SCHJA	8	3.56451	0.0467476
466	8.76	9.75	25.97	16.1	tr|Q5C0Z0|Q5C0Z0_SCHJA	SJCHGC04347 protein (Fragment) OS=Schistosoma japonicum PE=2 SV=2	SCHJA	4	3.66438	0.0123569
392	10.15	10.88	22.67	9.486	tr|C1LHY5|C1LHY5_SCHJA	Syntaxin-binding protein 1 OS=Schistosoma japonicum PE=2 SV=1	SCHJA	5	3.90841	0.0187166
654	6.2	6.2	31.82	19.19	tr|Q5BXZ9|Q5BXZ9_SCHJA	SJCHGC07092 protein (Fragment) OS=Schistosoma japonicum PE=2 SV=2	SCHJA	3	4.61318	0.0136603
1340	2.53	2.55	50	7.547	tr|Q86DW9|Q86DW9_SCHJA	Clone ZZZ469 mRNA sequence OS=Schistosoma japonicum PE=4 SV=1	SCHJA	1	4.61318	0.0308963
2	83.37	83.37	64.43	50.69	sp|Q05870|MYSP_SCHJA	Paramyosin OS=Schistosoma japonicum PE=2 SV=2	SCHJA	62	4.7863	0.00571017
139	18.11	18.11	56.54	40.84	tr|Q03528|Q03528_SCHJA	22.6kd tegumental associated antigen OS=Schistosoma japonicum PE=2 SV=1	SCHJA	12	5.34564	1.11731e-05
199	15.33	15.33	31.1	23.06	tr|C1L4M3|C1L4M3_SCHJA	Gelsolin OS=Schistosoma japonicum GN=Gsn PE=2 SV=1	SCHJA	8	5.39511	0.00156662
391	10.16	10.26	36.03	22.27	tr|Q5DDI4|Q5DDI4_SCHJA	SJCHGC02704 protein OS=Schistosoma japonicum PE=2 SV=1	SCHJA	7	5.86138	0.0155128
934	4.36	4.56	33.33	15.15	tr|Q5DBB2|Q5DBB2_SCHJA	Calycin-like domain-containing protein OS=Schistosoma japonicum PE=2 SV=1	SCHJA	2	5.86138	0.0376827
1952	1.26	1.26	14.93	2.715	tr|C7TY87|C7TY87_SCHJA	CD63 antigen OS=Schistosoma japonicum PE=2 SV=1	SCHJA	1	15.7036	0.0363251
N：		The rank of the specified protein relative to all other proteins in the list of detected proteins.
Unused (ProtScore)：		A measure of the protein confidence for a detected protein, calculated from the peptide confidence for peptides from spectra that are not already completely “used” by higher scoring winning proteins.
Total (ProtScore)：		A measure of the total amount of evidence for a detected protein. The Total ProtScore is calculated using all of the peptides detected for the protein. The Total ProtScore does not indicate anything about the confidence that a protein has been detected, because some or even all of the spectra contributing to the Total ProtScore may be better explained by higher ranked proteins.
% Cov (Coverage)：		The percentage of matching amino acids from identified peptides having confidence greater than 0, divided by the total number of amino acids in the sequence.
% Cov (95)：		The percentage of matching amino acids from identified peptides having confidence greater than or equal to 95%, divided by the total number of amino acids in the sequence.
Accession ：		The accession number for the detected protein.
Name：		The name of the detected protein.
Species：		The species for this protein. Not all FASTA files have species, so this column may be blank.
Peptides (95%)：		The number of distinct peptides having at least 95% confidence. Multiple modified and cleaved states of the same underlying peptide sequence are considered distinct peptides because they have different molecular formulas. Multiple spectra of the same peptide, due to replicate acquisition or different charge states, only count once.Depending upon the reagent(s) used for labeling, up to seven ratio…
