# Supplementary material for: The Up-Regulation of Ribosomal Proteins Further Regulates Protein Expression Profile in Female Schistosoma japonicum after Pairing
Source: PLoS One. 2015 Jun 12;10(6):e0129626. doi: 10.1371/journal.pone.0129626 (PMC4466501; doi:10.1371/journal.pone.0129626)
Supplement: S11 Table — (XLSX) [file pone.0129626.s011.xlsx]

## Sheet: Sheet1
Table S11. Comparison between translation and transcription of differential proteins between 23SSI and 18SSI by iTRAQ and Solexa analysis
Accession	Protein name	Protein 23SSI/18SSI	Fold change of gene expression (23SSI/18SSI)
tr|C1LW84|C1LW84_SCHJA	Ribosomal protein S14	16.7494	0.501819
sp|Q05870|MYSP_SCHJA	Paramyosin	4.61318	-0.667042
tr|C1LE79|C1LE79_SCHJA	Calcium ATPase at 60A	3.22107	-1.58925
tr|C1L675|C1L675_SCHJA	Arginase type II	2.53513	0.840372
tr|C1LMV1|C1LMV1_SCHJA	Myophilin	2.51189	-0.182203
tr|C7TZG8|C7TZG8_SCHJA	Myosin heavy chain	2.48886	2.82429
tr|C1LNT1|C1LNT1_SCHJA	Estrogen-regulated protein EP45	2.24905	0.894427
tr|Q1A7N0|Q1A7N0_SCHJA	Adenosine deaminase	2.0893	1.72575
tr|C1LJQ1|C1LJQ1_SCHJA	Protein phosphatase 3	2.05116	1.50113
tr|B3GUV6|B3GUV6_SCHJA	Phosphoglycerate mutase	1.92309	2.38565
tr|Q86ER7|Q86ER7_SCHJA	Triosephosphate isomerase	1.92309	3.13776
tr|C1LD46|C1LD46_SCHJA	Glyceraldehyde 3-phosphate dehydrogenase	1.85353	1.30438
tr|C1LGP4|C1LGP4_SCHJA	ATP synthase, subunit b	1.83654	-0.497018
tr|C1LT13|C1LT13_SCHJA	Phosphoglycerate kinase	1.77011	2.61275
tr|C1LGT2|C1LGT2_SCHJA	Glucan (1,4-alpha-), branching enzyme 1	1.7378	-0.526984
tr|Q5DDV5|Q5DDV5_SCHJA	Enolase	1.72187	1.9951
tr|Q5DAM7|Q5DAM7_SCHJA	Pyruvate kinase	1.69044	0.426028
tr|Q5D8S4|Q5D8S4_SCHJA	Citrate synthase	1.61436	0.364478
tr|C1LFF8|C1LFF8_SCHJA	Succinate-Coenzyme A ligase	1.57036	0.309684
