# Supplementary material for: The Up-Regulation of Ribosomal Proteins Further Regulates Protein Expression Profile in Female Schistosoma japonicum after Pairing
Source: PLoS One. 2015 Jun 12;10(6):e0129626. doi: 10.1371/journal.pone.0129626 (PMC4466501; doi:10.1371/journal.pone.0129626)
Supplement: S12 Table — (XLSX) [file pone.0129626.s012.xlsx]

## Sheet: Sheet1
Table S9. Differentially expressed proteins between 18SSI and 23SSI based on iTRAQ analysis
N	Unused	Total	%Cov	%Cov(50)	%Cov(95)	Accession	Name	Peptides(95%)	18SSI:23SSI	PVal 18SSI:23SSI
995	4.08	4.1	39.47	26.32	26.32	tr|C1LW84|C1LW84_SCHJA	Ribosomal protein S14 OS=Schistosoma japonicum GN=rps14 PE=2 SV=1	4	0.0597035	0.0329478
1811	1.81	4.1	14.65	2.418	2.418	tr|Q5DHQ3|Q5DHQ3_SCHJA	SJCHGC09419 protein OS=Schistosoma japonicum PE=2 SV=1	2	0.103753	0.0360251
2	83.37	83.37	64.43	51.27	50.69	sp|Q05870|MYSP_SCHJA	Paramyosin OS=Schistosoma japonicum PE=2 SV=2	62	0.21677	2.44249e-15
1176	3.57	3.57	20.45	20.45	20.45	tr|C1LDQ5|C1LDQ5_SCHJA	Hypotheticial protein OS=Schistosoma japonicum PE=4 SV=1	2	0.226986	0.0333698
859	4.92	5.6	41.98	30.86	24.69	tr|Q5BS50|Q5BS50_SCHJA	SJCHGC06220 protein (Fragment) OS=Schistosoma japonicum PE=2 SV=2	4	0.293765	0.0214901
16	44.63	44.68	36.99	28.98	24.13	tr|C1LE79|C1LE79_SCHJA	Calcium ATPase at 60A OS=Schistosoma japonicum GN=Ca-P60A PE=2 SV=1	31	0.310456	4.99809e-11
1	86.08	86.08	53.69	44.47	39.86	tr|Q5C296|Q5C296_SCHJA	SJCHGC01885 protein (Fragment) OS=Schistosoma japonicum PE=2 SV=2	71	0.328095	9.28295e-09
12	47.58	47.58	76.86	72.18	66.12	tr|Q1HDV2|Q1HDV2_SCHJA	Fructose-bisphosphate aldolase OS=Schistosoma japonicum PE=2 SV=1	40	0.334195	1.21188e-08
296	12.3	12.53	51.9	24.47	22.36	tr|B3GUP7|B3GUP7_SCHJA	Putative uncharacterized protein (Fragment) OS=Schistosoma japonicum PE=2 SV=1	7	0.340408	0.0282429
370	10.53	10.53	41.51	41.51	36.32	tr|Q5DHK2|Q5DHK2_SCHJA	SJCHGC02374 protein OS=Schistosoma japonicum PE=2 SV=1	7	0.340408	0.0371549
414	9.96	10.65	49.32	17.19	17.19	tr|Q5DDC3|Q5DDC3_SCHJA	SJCHGC00516 protein OS=Schistosoma japonicum PE=2 SV=1	6	0.343558	0.00504406
366	10.63	11.16	23.06	17.24	12.28	tr|C1LFU1|C1LFU1_SCHJA	Mannose-6-phosphate isomerase OS=Schistosoma japonicum GN=Mpi PE=2 SV=1	6	0.346737	0.0108919
274	12.89	12.91	40.08	22.27	22.27	tr|Q5BWA0|Q5BWA0_SCHJA	SJCHGC05635 protein (Fragment) OS=Schistosoma japonicum PE=2 SV=2	9	0.353183	0.00287106
630	6.41	63.19	48.63	41.4	32.67	tr|O96398|O96398_SCHJA	Myosin (Fragment) OS=Schistosoma japonicum PE=2 SV=1	47	0.356451	0.043263
391	10.16	10.26	36.03	22.27	22.27	tr|Q5DDI4|Q5DDI4_SCHJA	SJCHGC02704 protein OS=Schistosoma japonicum PE=2 SV=1	7	0.359749	0.0101246
399	10.07	13.7	34.95	32.52	25.24	tr|C1L8B8|C1L8B8_SCHJA	Myosin alkali light chain 1 OS=Schistosoma japonicum GN=Mlc1 PE=2 SV=1	10	0.366438	0.0363251
126	19.05	20.46	27.75	26.37	26.37	tr|C1L675|C1L675_SCHJA	Arginase type II OS=Schistosoma japonicum GN=Arg2 PE=2 SV=1	14	0.394457	0.0150193
111	20.36	20.42	68.42	53.68	50	tr|C1LMV1|C1LMV1_SCHJA	Myophilin OS=Schistosoma japonicum PE=2 SV=1	17	0.398107	0.00527639
168	16.6	16.77	56.06	52.53	44.44	tr|Q5DB55|Q5DB55_SCHJA	Myosin regulatory light chain 2, smooth muscle minor isoform (G1) OS=Schistosoma japonicum PE=2 SV=1	17	0.398107	0.0011735
4	61.3	61.3	49.82	43.8	34.66	tr|C7TZG8|C7TZG8_SCHJA	Myosin heavy chain (Fragment) OS=Schistosoma japonicum GN=Mhc PE=2 SV=1	43	0.401791	1.54825e-07
21	38.15	38.15	57.99	42.24	42.01	tr|Q5DDC4|Q5DDC4_SCHJA	SJCHGC01945 protein OS=Schistosoma japonicum PE=2 SV=1	25	0.405508	0.0112699
239	14.1	14.27	67.89	56.84	34.74	tr|Q5D907|Q5D907_SCHJA	SJCHGC02224 protein OS=Schistosoma japonicum PE=2 SV=1	15	0.413047	0.0184467
157	17.12	17.23	25.82	13.29	9.494	tr|C1LED7|C1LED7_SCHJA	6-phosphofructokinase OS=Schistosoma japonicum GN=Pfk PE=2 SV=1	9	0.428549	0.00276993
95	21.7	21.7	46.04	30.79	30.79	tr|Q5DGA9|Q5DGA9_SCHJA	SJCHGC00665 protein OS=Schistosoma japonicum GN=TnT PE=2 SV=1	18	0.432514	0.00235183
5	60.04	60.04	58.66	48.74	45.11	tr|C1LFZ8|C1LFZ8_SCHJA	Arginine kinase OS=Schistosoma japonicum PE=2 SV=1	34	0.440555	5.90611e-10
197	15.35	15.79	26.49	18.56	16.34	tr|C1LNT1|C1LNT1_SCHJA	Estrogen-regulated protein EP45 OS=Schistosoma japonicum PE=2 SV=1	7	0.444631	0.0198632
30	34.41	37.07	37.98	31.21	27.09	tr|C1L566|C1L566_SCHJA	Phosphorylase OS=Schistosoma japonicum PE=2 SV=1	24	0.452898	5.366e-05
70	24.64	25.58	59.49	45.34	36.33	tr|Q5DFR4|Q5DFR4_SCHJA	ATP:ADP antiporter OS=Schistosoma japonicum PE=2 SV=1	16	0.461318	0.00383951
124	19.18	19.24	42.45	34.47	34.47	tr|Q5DAN9|Q5DAN9_SCHJA	SJCHGC01663 protein OS=Schistosoma japonicum PE=2 SV=1	12	0.461318	0.00527172
372	10.51	10.86	22.16	20.45	14.49	tr|Q1A7N0|Q1A7N0_SCHJA	Adenosine deaminase OS=Schistosoma japonicum GN=ADA PE=2 SV=1	5	0.47863	0.0340072
242	14.02	14.26	50.89	47.34	42.01	tr|C1LJQ1|C1LJQ1_SCHJA	Protein phosphatase 3, regulatory subunit OS=Schistosoma japonicum PE=2 SV=1	8	0.487529	0.0378564
180	16.01	17.51	44.18	28.92	22.49	tr|Q5BR36|Q5BR36_SCHJA	SJCHGC09702 protein (Fragment) OS=Schistosoma japonicum PE=2 SV=3	14	0.501187	0.00888851
97	21.61	22.14	48.4	47.2	36.8	tr|B3GUV6|B3GUV6_SCHJA	Phosphoglycerate mutase OS=Schistosoma japonicum GN=gpmA PE=2 SV=1	15	0.519996	0.00503773
146	17.88	18.06	48.02	46.03	37.3	tr|Q86ER7|Q86ER7_SCHJA	Triosephosphate isomerase OS=Schistosoma japonicum PE=2 SV=1	18	0.519996	0.00975059
240	14.07	16.25	37.1	27.21	25.09	tr|Q5DH60|Q5DH60_SCHJA	SJCHGC00605 protein OS=Schistosoma japonicum PE=2 SV=1	9	0.529663	0.0438113
23	37.14	38.44	67.06	60.53	56.97	tr|C1LD46|C1LD46_SCHJA	Glyceraldehyde 3-phosphate dehydrogenase OS=Schistosoma japonicum PE=2 SV=1	39	0.539511	0.0146504
350	11.04	11.05	36.24	24.83	18.79	tr|C1LGP4|C1LGP4_SCHJA	ATP synthase, subunit b OS=Schistosoma japonicum GN=ATPsyn-b PE=2 SV=1	5	0.544503	0.0402368
49	29.5	29.5	31.14	28.12	26.41	tr|Q5DI56|Q5DI56_SCHJA	SJCHGC09287 protein OS=Schistosoma japonicum PE=2 SV=1	25	0.549541	0.0407889
498	8.31	8.67	24.56	15.29	9.023	tr|Q5DCT5|Q5DCT5_SCHJA	SJCHGC09440 protein OS=Schistosoma japonicum PE=2 SV=1	4	0.554626	0.0246591
7	52.19	52.19	69.95	67.79	66.59	tr|C1LT13|C1LT13_SCHJA	Phosphoglycerate kinase OS=Schistosoma japonicum GN=PGK1 PE=2 SV=1	38	0.564937	0.000147191
163	16.68	17.21	71.2	57.61	54.35	tr|Q5DC05|Q5DC05_SCHJA	SJCHGC05973 protein OS=Schistosoma japonicum PE=2 SV=1	11	0.564937	0.0410302
77	23.73	23.77	26.61	19.88	15.35	tr|C1LGT2|C1LGT2_SCHJA	Glucan (1,4-alpha-), branching enzyme 1 OS=Schistosoma japonicum GN=GBE1 PE=2 SV=1	12	0.57544	0.00420681
22	37.94	39.81	65.67	59.45	51.38	tr|Q5DDV5|Q5DDV5_SCHJA	Enolase OS=Schistosoma japonicum PE=2 SV=1	37	0.580764	0.00152864
56	27.63	27.63	41.89	36.19	32.26	tr|Q5DAM7|Q5DAM7_SCHJA	Pyruvate kinase OS=Schistosoma japonicum PE=2 SV=1	18	0.591562	0.0104224
443	9.27	9.34	44.91	32.45	23.77	tr|Q5DB51|Q5DB51_SCHJA	2-deoxy-D-gluconate 3-dehydrogenase OS=Schistosoma japonicum PE=2 SV=1	6	0.597035	0.0406602
80	23.44	23.49	36.17	28.09	22.77	tr|Q5BXP5|Q5BXP5_SCHJA	SJCHGC05927 protein (Fragment) OS=Schistosoma japonicum PE=2 SV=2	13	0.60256	0.00422678
98	21.58	22.84	30.99	24.12	21.57	tr|Q5DGF3|Q5DGF3_SCHJA	SJCHGC06900 protein OS=Schistosoma japonicum PE=2 SV=1	14	0.613762	0.0278628
67	25.08	25.94	41.91	30	30	tr|Q5D8S4|Q5D8S4_SCHJA	Citrate synthase OS=Schistosoma japonicum PE=2 SV=1	16	0.619441	0.0146949
69	24.76	26.11	35.94	29.26	25.58	tr|C1LFF8|C1LFF8_SCHJA	Succinate-Coenzyme A ligase, ADP-forming, beta subunit OS=Schistosoma japonicum GN=Sucla2 PE=2 SV=1	14	0.636796	0.0221154
18	41.4	41.63	40.99	31.74	31.74	tr|Q5DE07|Q5DE07_SCHJA	SJCHGC09326 protein OS=Schistosoma japonicum PE=2 SV=1	24	0.654636	0.00491897
72	24.45	24.45	57.59	44.75	44.75	tr|Q5C0T6|Q5C0T6_SCHJA	SJCHGC02883 protein (Fragment) OS=Schistosoma japonicum PE=2 SV=2	16	0.654636	0.0162362
60	25.91	26.03	61.22	46.81	44.88	tr|B5B7R6|B5B7R6_SCHJA	Putative uncharacterized protein OS=Schistosoma japonicum PE=2 SV=1	24	0.717794	0.0456779
360	10.79	10.84	29.68	20.92	13.63	tr|Q86EJ0|Q86EJ0_SCHJA	SJCHGC05607 protein (Fragment) OS=Schistosoma japonicum PE=2 SV=2	6	0.887156	0.0446348
14	45.94	52.87	45.29	38.14	35.26	tr|Q5DGD4|Q5DGD4_SCHJA	SJCHGC06677 protein OS=Schistosoma japonicum PE=2 SV=1	30	1.21339	0.0107018
595	6.99	9.15	17.03	7.096	4.585	tr|C1LHH2|C1LHH2_SCHJA	Zinc finger, C2H2-type domain-containing protein OS=Schistosoma japonicum PE=2 SV=1	5	1.25892	0.0135604
15	45.14	45.14	64.95	57.85	48.17	tr|C1LWQ6|C1LWQ6_SCHJA	Elongation factor 1-alpha OS=Schistosoma japonicum GN=eef1a2-prov PE=2 SV=1	39	1.43219	0.0465103
223	14.55	16.75	31.02	27.01	20.32	tr|Q5BYW1|Q5BYW1_SCHJA	SJCHGC05984 protein (Fragment) OS=Schistosoma japonicum PE=2 SV=2	10	1.5417	0.0281535
8	52.09	52.09	46.89	32.16	30.92	tr|C1LHH0|C1LHH0_SCHJA	Cell division cycle and apoptosis regulator protein 1 OS=Schistosoma japonicum GN=CARP-1 PE=2 SV=1	34	1.55597	0.0248611
26	36.4	38.02	55.56	51.77	46.72	tr|O45034|O45034_SCHJA	Calreticulin OS=Schistosoma japonicum GN=calr PE=2 SV=1	24	1.58489	0.0124929
154	17.33	17.34	45.74	29.52	27.39	tr|C1L7Z3|C1L7Z3_SCHJA	Enhancer of zeste homolog 1 (ENX-2) OS=Schistosoma japonicum PE=2 SV=1	9	1.64437	0.0226652
39	31.96	33.05	42.44	30.58	25.26	tr|O76214|O76214_SCHJA	Calcium-binding protein Sj66 OS=Schistosoma japonicum PE=2 SV=1	20	1.65959	0.0148869
38	32.56	34.7	55.98	44.83	39.15	tr|B3W657|B3W657_SCHJA	Putative uncharacterized protein OS=Schistosoma japonicum PE=2 SV=1	26	1.69044	0.0243604
292	12.37	13.77	31.69	15.51	12.81	tr|C1LIY4|C1LIY4_SCHJA	Proteasome (Prosome, macropain) 26S subunit, non-ATPase, 12 OS=Schistosoma japonicum GN=Psmd12 PE=2 SV=1	7	1.70608	0.0323912
100	21.33	21.57	37.07	26.59	20.24	tr|Q86E04|Q86E04_SCHJA	Clone ZZZ368 mRNA sequence OS=Schistosoma japonicum PE=2 SV=1	10	1.7378	0.0122934
117	19.86	22.2	48.8	35.47	23.73	tr|Q5DEG2|Q5DEG2_SCHJA	Putative ribosomal protein L4 OS=Schistosoma japonicum PE=2 SV=1	14	1.78649	0.0256135
25	36.55	36.55	57.02	44.83	39.67	tr|C1L502|C1L502_SCHJA	ER calcistorin OS=Schistosoma japonicum GN=ECaSt PE=2 SV=1	24	1.80302	0.00230292
93	21.77	21.96	27.11	16.92	15.62	tr|C1LGU1|C1LGU1_SCHJA	RNA-binding protein 12 OS=Schistosoma japonicum PE=2 SV=1	13	1.8197	0.0230236
9	50.69	50.69	57.17	49.45	41.73	tr|Q5DG45|Q5DG45_SCHJA	EH-domain containing protein (Fragment) OS=Schistosoma japonicum GN=Ehd4 PE=2 SV=1	28	1.83654	1.02312e-05
28	35.36	36.3	26.88	16.29	15.27	tr|C1L4Y2|C1L4Y2_SCHJA	Heterogeneous nuclear ribonucleoprotein U-like protein 1 OS=Schistosoma japonicum PE=2 SV=1	26	1.90546	0.0182935
50	29.31	29.46	50.54	46.21	46.21	tr|Q5DEH8|Q5DEH8_SCHJA	SJCHGC00683 protein OS=Schistosoma japonicum PE=2 SV=1	16	1.94089	0.0204605
31	34.22	34.36	44.13	39.29	39.29	tr|Q5DCD8|Q5DCD8_SCHJA	Eukaryotic initiation factor 4A OS=Schistosoma japonicum GN=eIF-4A PE=2 SV=1	18	1.97697	0.00638159
53	28.37	28.37	46.92	35.89	34.02	tr|C7TZB3|C7TZB3_SCHJA	KH-type splicing regulatory protein (FUSE binding protein 2) OS=Schistosoma japonicum PE=2 SV=1	25	1.99526	0.0228435
86	22.29	22.48	61.39	43.63	37.45	sp|Q5DAA3|RS3A_SCHJA	40S ribosomal protein S3a OS=Schistosoma japonicum GN=SJCHGC01275 PE=2 SV=1	10	2.03236	0.00746718
249	13.62	15.1	26.49	13.43	11.15	tr|C1LJQ9|C1LJQ9_SCHJA	Putative RNA-binding protein 15B OS=Schistosoma japonicum PE=2 SV=1	10	2.14783	0.0342534
99	21.56	21.59	65.57	65.57	53.28	tr|Q5DDU9|Q5DDU9_SCHJA	Histone H2B OS=Schistosoma japonicum PE=2 SV=1	15	2.1677	0.00923216
263	13.16	13.5	47.62	44.29	38.57	tr|Q5C124|Q5C124_SCHJA	SJCHGC06567 protein (Fragment) OS=Schistosoma japonicum PE=2 SV=2	6	2.1677	0.0462475
36	32.69	34.77	48.88	37.92	31.97	tr|C1LI13|C1LI13_SCHJA	T-complex protein 1 subunit delta OS=Schistosoma japonicum PE=2 SV=1	23	2.18776	0.0174471
140	18.01	22.15	35.32	24.88	22.89	tr|Q5DC56|Q5DC56_SCHJA	SJCHGC06283 protein OS=Schistosoma japonicum PE=2 SV=1	11	2.26987	0.0078545
165	16.65	16.77	28.76	22.54	19.95	tr|Q86EV4|Q86EV4_SCHJA	Clone ZZD1379 mRNA sequence. (Fragment) OS=Schistosoma japonicum PE=2 SV=1	9	2.26987	0.012912
241	14.02	15.59	26.77	17.56	14.13	tr|C1LFZ6|C1LFZ6_SCHJA	Serine hydroxymethyltransferase OS=Schistosoma japonicum GN=shmt1-prov PE=2 SV=1	9	2.31206	0.0206525
78	23.67	25.49	26.63	19.14	16.09	tr|C1L3V5|C1L3V5_SCHJA	Procollagen-lysine, 2-oxoglutarate 5-dioxygenase 3 OS=Schistosoma japonicum GN=plod-prov PE=2 SV=1	12	2.44343	0.000252147
452	9.08	11.25	37.93	27.59	27.59	tr|Q5DBW9|Q5DBW9_SCHJA	RAB family OS=Schistosoma japonicum GN=rab-6.2 PE=2 SV=1	8	2.46604	0.0496416
150	17.59	21.82	25.26	15.49	12.11	tr|C1LL26|C1LL26_SCHJA	Putative ATP-dependent RNA helicase DDX5 OS=Schistosoma japonicum PE=2 SV=1	11	2.53513	0.00721555
116	19.91	20.28	28.31	13.94	13.94	tr|C7TY00|C7TY00_SCHJA	DNA-binding SAP,domain-containing protein OS=Schistosoma japonicum PE=2 SV=1	10	2.55859	0.00240773
495	8.34	8.34	69.44	62.04	55.56	tr|C7TYC0|C7TYC0_SCHJA	Peptidyl-prolyl cis-trans isomerase OS=Schistosoma japonicum PE=4 SV=1	7	2.55859	0.00542805
193	15.55	15.89	30.02	25.17	23.56	tr|Q5DFC1|Q5DFC1_SCHJA	SJCHGC01743 protein OS=Schistosoma japonicum PE=2 SV=1	8	2.63027	0.0184373
106	20.64	20.71	34.52	25.53	21.75	tr|C1LDJ6|C1LDJ6_SCHJA	Legumain OS=Schistosoma japonicum GN=Lgmn PE=2 SV=1	11	2.83139	0.00335491
167	16.62	17.39	63.11	55.34	52.43	tr|Q5DET3|Q5DET3_SCHJA	Histone H4 OS=Schistosoma japonicum PE=3 SV=1	13	2.83139	0.0134465
184	15.84	16.23	26.91	15.86	15.86	tr|C1L4U7|C1L4U7_SCHJA	Carboxypeptidase C OS=Schistosoma japonicum PE=2 SV=1	8	2.99226	0.00749514
N：		The rank of the specified protein relative to all other proteins in the list of detected proteins.
Unused (ProtScore)：		A measure of the protein confidence for a detected protein, calculated from the peptide confidence for peptides from spectra that are not already completely “used” by higher scoring winning proteins.
Total (ProtScore)：		A measure of the total amount of evidence for a detected protein. The Total ProtScore is calculated using all of the peptides detected for the protein. The Total ProtScore does not indicate anything about the confidence that a protein has been detected, because some or even all of the spectra contributing to the Total ProtScore may be better explained by higher ranked proteins.
% Cov (Coverage)：		The percentage of matching amino acids from identified peptides having confidence greater than 0, divided by the total number of amino acids in the sequence.
% Cov (50)：		The percentage of matching amino acids from identified peptides having confidence greater than or equal to 50%, divided by the total number of amino acids in the sequence.
% Cov (95)：		The percentage of matching amino acids from identified peptides having confidence greater than or equal to 95%, divided by the total number of amino acids in the sequence.
Accession ：		The accession number for the detected protein.
Name：		The name of the detected protein.
Species：		The species for this protein. Not all FASTA files have species, so this column may be blank.
Peptides (95%)：		The number of distinct peptides having at least 95% confidence. Multiple modified and cleaved states of the same underlying peptide sequence are considered distinct peptides because they have different molecular formulas. Multiple spectra of the same peptide, due to replicate acquisition or different charge states, only count once.Depending upon the reagent(s) used for labeling, up to seven ratio…
